# Supplementary material for: Boosting selective nitrogen reduction to ammonia on electron-deficient copper nanoparticles
Source: Nat Commun. 2019 Sep 26;10:4380. doi: 10.1038/s41467-019-12312-4 (PMC6763479; doi:10.1038/s41467-019-12312-4)
Supplement: Supplementary file 2 — Source Data [file 41467_2019_12312_MOESM2_ESM.xls]

## Sheet: Figure 1b
x(red,blue)	y(red)	y(blue)	x(green)	y(green)
300	0.5609	0.572	250	0.59653
300.2	0.56346	0.58	251	0.59167
300.4	0.56346	0.58	252	0.59722
300.6	0.56731	0.576	253	0.60139
300.8	0.56731	0.575	254	0.6125
301	0.56795	0.573	255	0.61944
301.2	0.56795	0.573	256	0.625
301.4	0.56474	0.579	257	0.62153
301.6	0.56218	0.58	258	0.61944
301.8	0.55577	0.574	259	0.62361
302	0.55962	0.587	260	0.62361
302.2	0.5641	0.594	261	0.62569
302.4	0.56667	0.595	262	0.62778
302.6	0.575	0.6	263	0.62778
302.8	0.57308	0.588	264	0.63125
303	0.56923	0.576	265	0.62986
303.2	0.56923	0.574	266	0.63125
303.4	0.57308	0.573	267	0.62083
303.6	0.56987	0.577	268	0.61944
303.8	0.57308	0.586	269	0.62153
304	0.57244	0.589	270	0.62569
304.2	0.56923	0.591	271	0.62986
304.4	0.575	0.592	272	0.63264
304.6	0.57564	0.589	273	0.63889
304.8	0.58397	0.59	274	0.64653
305	0.58654	0.586	275	0.65556
305.2	0.59038	0.587	276	0.65694
305.4	0.59038	0.575	277	0.65556
305.6	0.56923	0.566	278	0.65278
305.8	0.55833	0.556	279	0.64444
306	0.54423	0.557	280	0.64236
306.2	0.54487	0.565	281	0.63542
306.4	0.55705	0.577	282	0.63125
306.6	0.56795	0.592	283	0.63403
306.8	0.57628	0.58	284	0.63889
307	0.58013	0.569	285	0.63958
307.2	0.58782	0.559	286	0.64444
307.4	0.58141	0.542	287	0.64583
307.6	0.57436	0.545	288	0.64861
307.8	0.56346	0.542	289	0.64514
308	0.56282	0.537	290	0.63958
308.2	0.57051	0.537	291	0.63333
308.4	0.57628	0.536	292	0.62986
308.6	0.58462	0.542	293	0.625
308.8	0.58205	0.539	294	0.62222
309	0.56538	0.541	295	0.62847
309.2	0.57821	0.538	296	0.63333
309.4	0.57692	0.539	297	0.6375
309.6	0.57436	0.543	298	0.64028
309.8	0.59295	0.549	299	0.63194
310	0.58205	0.555	300	0.63264
310.2	0.58333	0.568	301	0.63472
310.4	0.57949	0.571	302	0.64375
310.6	0.57436	0.581	303	0.63819
310.8	0.57308	0.584	304	0.64236
311	0.58141	0.577	305	0.63819
311.2	0.59231	0.58	306	0.63403
311.4	0.58974	0.578	307	0.63542
311.6	0.59359	0.573	308	0.63194
311.8	0.5891	0.577	309	0.63542
312	0.59295	0.58	310	0.63611
312.2	0.60192	0.577	311	0.6375
312.4	0.60577	0.576	312	0.63542
312.6	0.60705	0.579	313	0.63194
312.8	0.60385	0.575	314	0.62708
313	0.60192	0.574	315	0.62361
313.2	0.60192	0.579	316	0.62153
313.4	0.59615	0.581	317	0.61319
313.6	0.58654	0.579	318	0.61944
313.8	0.58269	0.573	319	0.61667
314	0.58077	0.577	320	0.61389
314.2	0.58269	0.571	321	0.61389
314.4	0.59615	0.58	322	0.61111
314.6	0.60449	0.595	323	0.60764
314.8	0.60321	0.593	324	0.60278
315	0.60577	0.592	325	0.59583
315.2	0.60385	0.583	326	0.58472
315.4	0.60449	0.573	327	0.57292
315.6	0.61026	0.575	328	0.56667
315.8	0.61603	0.581	329	0.56458
316	0.61538	0.591	330	0.5625
316.2	0.60962	0.594	331	0.55625
316.4	0.60769	0.596	332	0.55347
316.6	0.60192	0.587	333	0.54653
316.8	0.60513	0.587	334	0.54514
317	0.60705	0.593	335	0.54514
317.2	0.61346	0.594	336	0.54444
317.4	0.61859	0.603	337	0.53889
317.6	0.61346	0.612	338	0.53333
317.8	0.61154	0.612	339	0.525
318	0.60897	0.607	340	0.51875
318.2	0.60641	0.611	341	0.50764
318.4	0.61154	0.606	342	0.49792
318.6	0.61603	0.604	343	0.49167
318.8	0.61154	0.607	344	0.48958
319	0.61218	0.61	345	0.48403
319.2	0.61218	0.61	346	0.47917
319.4	0.6141	0.608	347	0.47569
319.6	0.61987	0.61	348	0.47222
319.8	0.62051	0.604	349	0.46944
320	0.62179	0.597	350	0.46667
320.2	0.62051	0.595	351	0.46181
320.4	0.61538	0.6	352	0.45903
320.6	0.6109	0.607	353	0.45347
320.8	0.60385	0.625	354	0.44861
321	0.60705	0.632	355	0.44444
321.2	0.61026	0.629	356	0.43819
321.4	0.61667	0.628	357	0.43542
321.6	0.61474	0.615	358	0.43125
321.8	0.61987	0.616	359	0.42917
322	0.62436	0.611	360	0.42639
322.2	0.625	0.611	361	0.425
322.4	0.63269	0.609	362	0.42292
322.6	0.62821	0.605	363	0.42153
322.8	0.62372	0.611	364	0.42083
323	0.62179	0.613	365	0.41736
323.2	0.62564	0.618	366	0.41458
323.4	0.62051	0.619	367	0.41319
323.6	0.62115	0.616	368	0.41181
323.8	0.62179	0.608	369	0.40972
324	0.61987	0.612	370	0.40972
324.2	0.61923	0.609	371	0.40972
324.4	0.62436	0.618	372	0.40764
324.6	0.62628	0.619	373	0.40625
324.8	0.62692	0.619	374	0.40556
325	0.62821	0.618	375	0.40486
325.2	0.62628	0.614	376	0.40347
325.4	0.62692	0.609	377	0.40208
325.6	0.62436	0.608	378	0.40139
325.8	0.62628	0.607	379	0.40069
326	0.61859	0.605	380	0.39861
326.2	0.61667	0.607	381	0.39792
326.4	0.61667	0.607	382	0.39722
326.6	0.61923	0.607	383	0.39514
326.8	0.62179	0.606	384	0.39444
327	0.62115	0.612	385	0.39444
327.2	0.62308	0.621	386	0.39306
327.4	0.62051	0.624	387	0.39167
327.6	0.62179	0.632	388	0.39097
327.8	0.62115	0.631	389	0.39097
328	0.62051	0.62	390	0.39097
328.2	0.61987	0.622	391	0.38958
328.4	0.61859	0.621	392	0.38958
328.6	0.61923	0.62	393	0.38889
328.8	0.62244	0.622	394	0.38819
329	0.62692	0.619	395	0.38681
329.2	0.63013	0.619	396	0.38611
329.4	0.62692	0.621	397	0.38611
329.6	0.61859	0.621	398	0.38542
329.8	0.61538	0.621	399	0.38472
330	0.6141	0.617	400	0.38333
330.2	0.6141	0.615	401	0.38264
330.4	0.62051	0.618	402	0.38125
330.6	0.62308	0.615	403	0.38056
330.8	0.62372	0.612	404	0.37986
331	0.63077	0.614	405	0.37847
331.2	0.62692	0.617	406	0.37778
331.4	0.62692	0.622	407	0.37708
331.6	0.62628	0.626	408	0.37569
331.8	0.62115	0.631	409	0.37431
332	0.62308	0.631	410	0.37361
332.2	0.62051	0.633	411	0.37292
332.4	0.62436	0.631	412	0.37222
332.6	0.62821	0.631	413	0.37153
332.8	0.62821	0.633	414	0.37153
333	0.63462	0.63	415	0.37222
333.2	0.63205	0.633	416	0.37153
333.4	0.63013	0.634	417	0.37083
333.6	0.63269	0.628	418	0.37014
333.8	0.62821	0.627	419	0.36944
334	0.62821	0.628	420	0.36875
334.2	0.63077	0.626	421	0.36806
334.4	0.62949	0.631	422	0.36667
334.6	0.62692	0.638	423	0.36597
334.8	0.62628	0.638	424	0.36528
335	0.62308	0.639	425	0.36458
335.2	0.62115	0.635	426	0.36389
335.4	0.62244	0.636	427	0.36389
335.6	0.62051	0.641	428	0.36389
335.8	0.62244	0.636	429	0.36389
336	0.62115	0.635	430	0.36458
336.2	0.62115	0.631	431	0.36458
336.4	0.62179	0.621	432	0.36389
336.6	0.62051	0.625	433	0.36319
336.8	0.62244	0.628	434	0.3625
337	0.62564	0.63	435	0.36181
337.2	0.62628	0.64	436	0.36111
337.4	0.625	0.641	437	0.36111
337.6	0.62564	0.644	438	0.36111
337.8	0.62308	0.642	439	0.36042
338	0.62628	0.637	440	0.36042
338.2	0.63013	0.637	441	0.36042
338.4	0.62885	0.632	442	0.36042
338.6	0.62821	0.639	443	0.35972
338.8	0.625	0.637	444	0.35972
339	0.62308	0.635	445	0.35972
339.2	0.62372	0.633	446	0.35903
339.4	0.62372	0.629	447	0.35903
339.6	0.62949	0.633	448	0.35903
339.8	0.62949	0.639	449	0.35833
340	0.62756	0.643	450	0.35833
340.2	0.62756	0.646	451	0.35833
340.4	0.62308	0.643	452	0.35833
340.6	0.61987	0.64	453	0.35903
340.8	0.62179	0.637	454	0.35903
341	0.62179	0.636	455	0.35833
341.2	0.61987	0.636	456	0.35833
341.4	0.61987	0.637	457	0.35764
341.6	0.61667	0.637	458	0.35764
341.8	0.61603	0.633	459	0.35764
342	0.61667	0.634	460	0.35764
342.2	0.61731	0.635	461	0.35694
342.4	0.61795	0.633	462	0.35694
342.6	0.61667	0.638	463	0.35764
342.8	0.61859	0.637	464	0.35764
343	0.61795	0.634	465	0.35694
343.2	0.61923	0.637	466	0.35694
343.4	0.61859	0.637	467	0.35625
343.6	0.61859	0.641	468	0.35625
343.8	0.62051	0.65	469	0.35625
344	0.62436	0.653	470	0.35625
344.2	0.62821	0.65	471	0.35625
344.4	0.62692	0.649	472	0.35625
344.6	0.62564	0.644	473	0.35625
344.8	0.62244	0.644	474	0.35625
345	0.61923	0.647	475	0.35556
345.2	0.61987	0.645	476	0.35486
345.4	0.62115	0.644	477	0.35486
345.6	0.61987	0.644	478	0.35486
345.8	0.62115	0.649	479	0.35486
346	0.62051	0.652	480	0.35486
346.2	0.61859	0.649	481	0.35486
346.4	0.61923	0.647	482	0.35486
346.6	0.62051	0.645	483	0.35417
346.8	0.62051	0.643	484	0.35417
347	0.62244	0.643	485	0.35417
347.2	0.62308	0.646	486	0.35417
347.4	0.62115	0.644	487	0.35347
347.6	0.62179	0.646	488	0.35347
347.8	0.62115	0.65	489	0.35347
348	0.62051	0.648	490	0.35347
348.2	0.62051	0.65	491	0.35278
348.4	0.62051	0.648	492	0.35208
348.6	0.61795	0.643	493	0.35208
348.8	0.61859	0.642	494	0.35208
349	0.61859	0.638	495	0.35208
349.2	0.61731	0.638	496	0.35208
349.4	0.61987	0.643	497	0.35208
349.6	0.61859	0.638	498	0.35208
349.8	0.61731	0.64	499	0.35208
350	0.61667	0.641	500	0.35278
350.2	0.61474	0.64	501	0.35278
350.4	0.6141	0.646	502	0.35278
350.6	0.61538	0.646	503	0.35208
350.8	0.61667	0.647	504	0.35139
351	0.61859	0.646	505	0.35139
351.2	0.61987	0.645	506	0.35139
351.4	0.61667	0.649	507	0.35069
351.6	0.61667	0.648	508	0.35069
351.8	0.61282	0.646	509	0.35139
352	0.60962	0.646	510	0.35139
352.2	0.61154	0.641	511	0.35069
352.4	0.61154	0.641	512	0.35069
352.6	0.61346	0.643	513	0.35
352.8	0.61603	0.644	514	0.35
353	0.61346	0.646	515	0.35069
353.2	0.61538	0.644	516	0.35139
353.4	0.61218	0.641	517	0.35139
353.6	0.61026	0.639	518	0.35139
353.8	0.61154	0.638	519	0.35139
354	0.61218	0.639	520	0.35069
354.2	0.61538	0.646	521	0.35069
354.4	0.61603	0.651	522	0.35
354.6	0.61603	0.65	523	0.35
354.8	0.61346	0.652	524	0.35
355	0.61282	0.651	525	0.35
355.2	0.6141	0.646	526	0.35069
355.4	0.61218	0.648	527	0.35069
355.6	0.61218	0.645	528	0.35
355.8	0.60962	0.643	529	0.35
356	0.60833	0.643	530	0.35
356.2	0.60962	0.646	531	0.35
356.4	0.60962	0.648	532	0.35
356.6	0.61154	0.649	533	0.35
356.8	0.6109	0.649	534	0.34931
357	0.61026	0.645	535	0.35
357.2	0.61282	0.648	536	0.35
357.4	0.61218	0.646	537	0.35
357.6	0.60962	0.646	538	0.35
357.8	0.60962	0.645	539	0.35
358	0.60705	0.643	540	0.35
358.2	0.60833	0.642	541	0.35
358.4	0.60962	0.648	542	0.34931
358.6	0.61154	0.649	543	0.34931
358.8	0.61154	0.646	544	0.34931
359	0.61026	0.646	545	0.34931
359.2	0.61026	0.643	546	0.34931
359.4	0.60833	0.644	547	0.34931
359.6	0.60833	0.644	548	0.34931
359.8	0.60833	0.645	549	0.34931
360	0.60705	0.646	550	0.35
360.2	0.60577	0.649	551	0.35
360.4	0.60321	0.65	552	0.35
360.6	0.59936	0.647	553	0.35
360.8	0.59744	0.646	554	0.35
361	0.59744	0.644	555	0.35
361.2	0.59936	0.646	556	0.34931
361.4	0.60128	0.648	557	0.34931
361.6	0.60128	0.646	558	0.34931
361.8	0.59936	0.647	559	0.34861
362	0.59679	0.647	560	0.34931
362.2	0.59744	0.651	561	0.34861
362.4	0.59808	0.652	562	0.34931
362.6	0.6	0.652	563	0.34931
362.8	0.60064	0.653	564	0.35
363	0.59872	0.651	565	0.35
363.2	0.6	0.652	566	0.35
363.4	0.59808	0.653	567	0.35
363.6	0.59872	0.652	568	0.35
363.8	0.59808	0.648	569	0.34931
364	0.59423	0.648	570	0.34931
364.2	0.59423	0.647	571	0.34931
364.4	0.59423	0.645	572	0.34861
364.6	0.59551	0.651	573	0.34861
364.8	0.59872	0.654	574	0.34931
365	0.59936	0.657	575	0.34931
365.2	0.6	0.661	576	0.34931
365.4	0.59808	0.661	577	0.35
365.6	0.59744	0.657	578	0.35
365.8	0.59679	0.656	579	0.34931
366	0.59679	0.656	580	0.34931
366.2	0.59679	0.657	581	0.34861
366.4	0.59744	0.66	582	0.34861
366.6	0.59679	0.659	583	0.34861
366.8	0.59679	0.659	584	0.34861
367	0.59679	0.659	585	0.34931
367.2	0.59487	0.658	586	0.34931
367.4	0.59487	0.657	587	0.34931
367.6	0.59295	0.659	588	0.34931
367.8	0.59103	0.657	589	0.35
368	0.59038	0.658	590	0.35
368.2	0.59038	0.659	591	0.35
368.4	0.59103	0.655	592	0.35
368.6	0.59167	0.654	593	0.34931
368.8	0.59167	0.653	594	0.34931
369	0.59103	0.652	595	0.34931
369.2	0.59103	0.654	596	0.34931
369.4	0.59167	0.655	597	0.34931
369.6	0.59038	0.656	598	0.34931
369.8	0.59038	0.658	599	0.34931
370	0.5891	0.657	600	0.34931
370.2	0.58846	0.655	601	0.34931
370.4	0.58846	0.654	602	0.34931
370.6	0.58782	0.65	603	0.34861
370.8	0.58718	0.65	604	0.34861
371	0.58654	0.65	605	0.34861
371.2	0.5859	0.652	606	0.34861
371.4	0.58654	0.653	607	0.34861
371.6	0.58526	0.654	608	0.34861
371.8	0.58462	0.656	609	0.34861
372	0.58462	0.653	610	0.34861
372.2	0.58205	0.653	611	0.34931
372.4	0.58269	0.653	612	0.34931
372.6	0.58397	0.653	613	0.34931
372.8	0.58333	0.655	614	0.34931
373	0.58397	0.655	615	0.34861
373.2	0.58269	0.653	616	0.34861
373.4	0.58141	0.65	617	0.34861
373.6	0.58013	0.648	618	0.34861
373.8	0.57821	0.647	619	0.34861
374	0.57628	0.646	620	0.34861
374.2	0.57628	0.649	621	0.34931
374.4	0.57628	0.648	622	0.34931
374.6	0.575	0.649	623	0.34931
374.8	0.575	0.651	624	0.34931
375	0.57436	0.648	625	0.34931
375.2	0.57372	0.65	626	0.34861
375.4	0.575	0.648	627	0.34861
375.6	0.57564	0.648	628	0.34861
375.8	0.57372	0.649	629	0.34861
376	0.57244	0.648	630	0.34931
376.2	0.57179	0.65	631	0.34931
376.4	0.57051	0.65	632	0.34931
376.6	0.56987	0.648	633	0.34931
376.8	0.57051	0.649	634	0.34931
377	0.56923	0.648	635	0.35
377.2	0.56859	0.646	636	0.34931
377.4	0.56859	0.648	637	0.34931
377.6	0.56731	0.645	638	0.34861
377.8	0.56603	0.644	639	0.34861
378	0.56538	0.644	640	0.34861
378.2	0.56538	0.643	641	0.34861
378.4	0.56538	0.646	642	0.34861
378.6	0.56538	0.647	643	0.34861
378.8	0.56538	0.648	644	0.34931
379	0.5641	0.647	645	0.34931
379.2	0.56346	0.648	646	0.34861
379.4	0.56218	0.646	647	0.34861
379.6	0.56218	0.645	648	0.34792
379.8	0.56154	0.645	649	0.34861
380	0.56154	0.643	650	0.34861
380.2	0.56026	0.645	651	0.34861
380.4	0.55962	0.647	652	0.34861
380.6	0.55769	0.646	653	0.34861
380.8	0.55641	0.647	654	0.34861
381	0.55641	0.645	655	0.34861
381.2	0.55577	0.644	656	0.34861
381.4	0.55641	0.644	657	0.34861
381.6	0.55577	0.645	658	0.34861
381.8	0.55449	0.643	659	0.34861
382	0.55256	0.643	660	0.34861
382.2	0.55128	0.642	661	0.34792
382.4	0.55064	0.641	662	0.34792
382.6	0.54936	0.639	663	0.34792
382.8	0.54936	0.64	664	0.34722
383	0.54872	0.641	665	0.34722
383.2	0.54808	0.643	666	0.34722
383.4	0.54808	0.645	667	0.34722
383.6	0.54808	0.644	668	0.34653
383.8	0.54808	0.643	669	0.34653
384	0.54679	0.641	670	0.34653
384.2	0.54615	0.64	671	0.34722
384.4	0.54487	0.64	672	0.34722
384.6	0.54423	0.639	673	0.34653
384.8	0.54359	0.64	674	0.34722
385	0.54295	0.639	675	0.34722
385.2	0.54295	0.64	676	0.34722
385.4	0.54231	0.642	677	0.34722
385.6	0.54103	0.644	678	0.34722
385.8	0.53974	0.643	679	0.34722
386	0.53846	0.642	680	0.34722
386.2	0.53654	0.64	681	0.34722
386.4	0.53526	0.637	682	0.34792
386.6	0.53397	0.637	683	0.34722
386.8	0.53269	0.636	684	0.34722
387	0.53269	0.635	685	0.34792
387.2	0.53269	0.634	686	0.34792
387.4	0.53205	0.633	687	0.34792
387.6	0.53077	0.633	688	0.34792
387.8	0.52949	0.632	689	0.34861
388	0.52821	0.633	690	0.34861
388.2	0.52628	0.633	691	0.34861
388.4	0.52628	0.632	692	0.34861
388.6	0.52564	0.631	693	0.34861
388.8	0.52564	0.631	694	0.34792
389	0.52564	0.632	695	0.34861
389.2	0.52436	0.631	696	0.34861
389.4	0.52372	0.631	697	0.34861
389.6	0.52179	0.631	698	0.34861
389.8	0.52115	0.628	699	0.34861
390	0.51987	0.629	700	0.34861
390.2	0.51923	0.628	701	0.34861
390.4	0.51859	0.629	702	0.34792
390.6	0.51731	0.63	703	0.34861
390.8	0.51667	0.629	704	0.34861
391	0.51538	0.628	705	0.34931
391.2	0.51538	0.627	706	0.34931
391.4	0.5141	0.628	707	0.34931
391.6	0.5141	0.628	708	0.34931
391.8	0.51346	0.629	709	0.34931
392	0.51282	0.63	710	0.34931
392.2	0.51218	0.629	711	0.34931
392.4	0.5109	0.629	712	0.34931
392.6	0.51026	0.63	713	0.34931
392.8	0.50897	0.628	714	0.34931
393	0.50833	0.627	715	0.34931
393.2	0.50769	0.625	716	0.34931
393.4	0.50641	0.623	717	0.34931
393.6	0.50577	0.623	718	0.35
393.8	0.50513	0.624	719	0.35
394	0.50449	0.623	720	0.35
394.2	0.50321	0.623	721	0.35
394.4	0.50192	0.624	722	0.35
394.6	0.49936	0.623	723	0.35
394.8	0.49744	0.623	724	0.35
395	0.49615	0.622	725	0.34931
395.2	0.49487	0.619	726	0.34861
395.4	0.49423	0.618	727	0.34931
395.6	0.49423	0.618	728	0.34861
395.8	0.49359	0.619	729	0.34861
396	0.49295	0.62	730	0.34861
396.2	0.49231	0.619	731	0.34931
396.4	0.49103	0.62	732	0.34931
396.6	0.49103	0.619	733	0.34931
396.8	0.48974	0.619	734	0.34931
397	0.48846	0.62	735	0.35
397.2	0.48782	0.619	736	0.35
397.4	0.48654	0.619	737	0.35
397.6	0.48526	0.618	738	0.35069
397.8	0.48462	0.616	739	0.35
398	0.48397	0.615	740	0.35
398.2	0.48269	0.613	741	0.35
398.4	0.48205	0.613	742	0.34931
398.6	0.48141	0.613	743	0.34931
398.8	0.48013	0.614	744	0.34931
399	0.47949	0.613	745	0.35
399.2	0.47885	0.612	746	0.35
399.4	0.47756	0.611	747	0.35
399.6	0.47628	0.61	748	0.34931
399.8	0.47564	0.609	749	0.34931
400	0.47372	0.61	750	0.34861
400.2	0.47244	0.611	751	0.34861
400.4	0.47115	0.61	752	0.34861
400.6	0.46987	0.61	753	0.34861
400.8	0.46923	0.609	754	0.34931
401	0.46795	0.609	755	0.35
401.2	0.46731	0.609	756	0.35
401.4	0.46603	0.609	757	0.35
401.6	0.46538	0.607	758	0.35
401.8	0.46474	0.606	759	0.35
402	0.46474	0.605	760	0.35
402.2	0.46346	0.605	761	0.35
402.4	0.46282	0.605	762	0.34931
402.6	0.46154	0.605	763	0.34931
402.8	0.45962	0.604	764	0.34931
403	0.45897	0.604	765	0.34861
403.2	0.45769	0.603	766	0.34931
403.4	0.45769	0.603	767	0.34931
403.6	0.45705	0.604	768	0.34931
403.8	0.45577	0.602	769	0.34931
404	0.45513	0.602	770	0.34931
404.2	0.45385	0.602	771	0.35
404.4	0.45192	0.601	772	0.34931
404.6	0.45064	0.601	773	0.34931
404.8	0.44936	0.6	774	0.34931
405	0.44808	0.599	775	0.35
405.2	0.44744	0.598	776	0.35
405.4	0.44679	0.598	777	0.35
405.6	0.44679	0.597	778	0.34931
405.8	0.44551	0.595	779	0.34931
406	0.44487	0.595	780	0.34861
406.2	0.44359	0.594	781	0.34861
406.4	0.44231	0.595	782	0.34792
406.6	0.44167	0.595	783	0.34861
406.8	0.44038	0.595	784	0.34861
407	0.4391	0.593	785	0.35
407.2	0.43782	0.592	786	0.35
407.4	0.43654	0.593	787	0.35069
407.6	0.4359	0.592	788	0.35139
407.8	0.43526	0.593	789	0.35139
408	0.43462	0.592	790	0.35069
408.2	0.43333	0.59	791	0.35069
408.4	0.43205	0.589	792	0.35
408.6	0.43141	0.589	793	0.35069
408.8	0.43013	0.588	794	0.35
409	0.42949	0.588	795	0.35069
409.2	0.42885	0.588	796	0.35139
409.4	0.42756	0.588	797	0.35139
409.6	0.42692	0.588	798	0.35139
409.8	0.42628	0.588	799	0.35069
410	0.42564	0.589	800	0.34931
410.2	0.425	0.589
410.4	0.42372	0.588
410.6	0.42308	0.588
410.8	0.42179	0.586
411	0.42051	0.584
411.2	0.41987	0.584
411.4	0.41859	0.584
411.6	0.41795	0.584
411.8	0.41667	0.584
412	0.41538	0.584
412.2	0.41474	0.583
412.4	0.4141	0.584
412.6	0.41346	0.584
412.8	0.41218	0.583
413	0.4109	0.583
413.2	0.41026	0.582
413.4	0.40833	0.582
413.6	0.40769	0.582
413.8	0.40705	0.58
414	0.40577	0.579
414.2	0.40577	0.578
414.4	0.40449	0.577
414.6	0.40385	0.577
414.8	0.40321	0.576
415	0.40256	0.576
415.2	0.40192	0.576
415.4	0.40128	0.576
415.6	0.39936	0.576
415.8	0.39808	0.573
416	0.39679	0.573
416.2	0.39551	0.573
416.4	0.39487	0.572
416.6	0.39487	0.572
416.8	0.39359	0.57
417	0.39231	0.569
417.2	0.39167	0.569
417.4	0.39038	0.569
417.6	0.39038	0.569
417.8	0.3891	0.569
418	0.38846	0.568
418.2	0.38782	0.567
418.4	0.3859	0.566
418.6	0.38526	0.566
418.8	0.38462	0.565
419	0.38333	0.564
419.2	0.38269	0.564
419.4	0.38205	0.564
419.6	0.38077	0.564
419.8	0.38013	0.564
420	0.37949	0.562
420.2	0.37885	0.561
420.4	0.37756	0.562
420.6	0.37692	0.562
420.8	0.37628	0.563
421	0.37564	0.563
421.2	0.37564	0.562
421.4	0.37436	0.56
421.6	0.37372	0.558
421.8	0.37308	0.558
422	0.37244	0.559
422.2	0.37179	0.558
422.4	0.37051	0.558
422.6	0.36987	0.557
422.8	0.36859	0.556
423	0.36859	0.556
423.2	0.36731	0.555
423.4	0.36667	0.555
423.6	0.36538	0.555
423.8	0.3641	0.554
424	0.36282	0.554
424.2	0.36282	0.552
424.4	0.36154	0.552
424.6	0.3609	0.551
424.8	0.36026	0.551
425	0.35897	0.551
425.2	0.35833	0.551
425.4	0.35769	0.552
425.6	0.35769	0.551
425.8	0.35705	0.551
426	0.35641	0.55
426.2	0.35513	0.549
426.4	0.35385	0.548
426.6	0.35321	0.547
426.8	0.35192	0.546
427	0.35064	0.545
427.2	0.35	0.545
427.4	0.34872	0.545
427.6	0.34808	0.545
427.8	0.34744	0.544
428	0.34679	0.544
428.2	0.34679	0.543
428.4	0.34615	0.543
428.6	0.34551	0.542
428.8	0.34487	0.541
429	0.34423	0.54
429.2	0.34295	0.54
429.4	0.34295	0.54
429.6	0.34231	0.54
429.8	0.34167	0.54
430	0.34038	0.54
430.2	0.33974	0.539
430.4	0.33846	0.538
430.6	0.33718	0.538
430.8	0.33718	0.538
431	0.3359	0.536
431.2	0.33526	0.536
431.4	0.33462	0.536
431.6	0.33397	0.535
431.8	0.33333	0.535
432	0.33269	0.535
432.2	0.33205	0.536
432.4	0.33141	0.535
432.6	0.33077	0.535
432.8	0.33013	0.535
433	0.32885	0.534
433.2	0.32821	0.533
433.4	0.32756	0.532
433.6	0.32692	0.53
433.8	0.32564	0.529
434	0.325	0.53
434.2	0.32436	0.529
434.4	0.32372	0.529
434.6	0.32308	0.529
434.8	0.32179	0.528
435	0.32115	0.526
435.2	0.32051	0.525
435.4	0.32051	0.525
435.6	0.31987	0.525
435.8	0.31923	0.527
436	0.31859	0.528
436.2	0.31795	0.527
436.4	0.31667	0.527
436.6	0.31667	0.526
436.8	0.31603	0.525
437	0.31538	0.524
437.2	0.31538	0.523
437.4	0.31474	0.523
437.6	0.3141	0.523
437.8	0.31346	0.522
438	0.31282	0.522
438.2	0.31154	0.521
438.4	0.3109	0.521
438.6	0.31026	0.521
438.8	0.30897	0.521
439	0.30833	0.521
439.2	0.30769	0.52
439.4	0.30769	0.519
439.6	0.30705	0.518
439.8	0.30641	0.517
440	0.30577	0.517
440.2	0.30449	0.516
440.4	0.30385	0.516
440.6	0.30321	0.516
440.8	0.30256	0.516
441	0.30192	0.516
441.2	0.30128	0.514
441.4	0.30128	0.513
441.6	0.30064	0.512
441.8	0.3	0.511
442	0.3	0.51
442.2	0.29808	0.51
442.4	0.29744	0.511
442.6	0.29679	0.51
442.8	0.29615	0.51
443	0.29487	0.509
443.2	0.29423	0.507
443.4	0.29359	0.507
443.6	0.29295	0.506
443.8	0.29295	0.506
444	0.29295	0.507
444.2	0.29295	0.507
444.4	0.29231	0.506
444.6	0.29231	0.507
444.8	0.29167	0.507
445	0.29038	0.507
445.2	0.29038	0.507
445.4	0.28974	0.506
445.6	0.2891	0.505
445.8	0.28846	0.504
446	0.28782	0.503
446.2	0.28718	0.502
446.4	0.28654	0.503
446.6	0.2859	0.501
446.8	0.2859	0.501
447	0.28526	0.501
447.2	0.28462	0.501
447.4	0.28397	0.501
447.6	0.28397	0.501
447.8	0.28269	0.5
448	0.28269	0.5
448.2	0.28205	0.499
448.4	0.28141	0.498
448.6	0.28077	0.497
448.8	0.28013	0.497
449	0.27949	0.496
449.2	0.27885	0.496
449.4	0.27821	0.495
449.6	0.27821	0.494
449.8	0.27756	0.494
450	0.27756	0.494
450.2	0.27628	0.493
450.4	0.27564	0.493
450.6	0.27564	0.493
450.8	0.275	0.491
451	0.27436	0.491
451.2	0.27372	0.49
451.4	0.27308	0.489
451.6	0.27179	0.488
451.8	0.27115	0.488
452	0.27115	0.488
452.2	0.27051	0.487
452.4	0.27051	0.487
452.6	0.26987	0.487
452.8	0.26923	0.486
453	0.26859	0.486
453.2	0.26795	0.486
453.4	0.26731	0.485
453.6	0.26667	0.485
453.8	0.26667	0.485
454	0.26667	0.485
454.2	0.26603	0.484
454.4	0.26603	0.484
454.6	0.26538	0.483
454.8	0.26538	0.482
455	0.26474	0.482
455.2	0.2641	0.482
455.4	0.26346	0.481
455.6	0.26282	0.482
455.8	0.26282	0.481
456	0.26282	0.48
456.2	0.26218	0.48
456.4	0.26218	0.48
456.6	0.26154	0.479
456.8	0.2609	0.479
457	0.2609	0.479
457.2	0.26026	0.478
457.4	0.25962	0.478
457.6	0.25897	0.476
457.8	0.25833	0.476
458	0.25769	0.477
458.2	0.25769	0.476
458.4	0.25705	0.476
458.6	0.25705	0.475
458.8	0.25641	0.474
459	0.25577	0.473
459.2	0.25513	0.473
459.4	0.25513	0.472
459.6	0.25449	0.473
459.8	0.25449	0.473
460	0.25385	0.472
460.2	0.25321	0.472
460.4	0.25256	0.472
460.6	0.25192	0.471
460.8	0.25192	0.471
461	0.25128	0.47
461.2	0.25128	0.469
461.4	0.25064	0.469
461.6	0.25064	0.468
461.8	0.25	0.468
462	0.24936	0.468
462.2	0.24936	0.467
462.4	0.24936	0.467
462.6	0.24872	0.466
462.8	0.24808	0.466
463	0.24744	0.466
463.2	0.24744	0.465
463.4	0.24744	0.465
463.6	0.24744	0.464
463.8	0.24744	0.465
464	0.24679	0.464
464.2	0.24615	0.463
464.4	0.24615	0.463
464.6	0.24551	0.463
464.8	0.24487	0.463
465	0.24423	0.463
465.2	0.24423	0.462
465.4	0.24359	0.461
465.6	0.24295	0.46
465.8	0.24295	0.46
466	0.24295	0.46
466.2	0.24231	0.46
466.4	0.24231	0.46
466.6	0.24167	0.459
466.8	0.24103	0.458
467	0.24038	0.457
467.2	0.23974	0.457
467.4	0.23974	0.457
467.6	0.2391	0.457
467.8	0.23846	0.456
468	0.23846	0.456
468.2	0.23846	0.456
468.4	0.23782	0.455
468.6	0.23782	0.454
468.8	0.23782	0.453
469	0.23718	0.452
469.2	0.23654	0.452
469.4	0.2359	0.452
469.6	0.23526	0.451
469.8	0.23462	0.451
470	0.23397	0.45
470.2	0.23333	0.449
470.4	0.23333	0.449
470.6	0.23333	0.449
470.8	0.23269	0.448
471	0.23269	0.448
471.2	0.23141	0.447
471.4	0.23141	0.447
471.6	0.23141	0.446
471.8	0.23077	0.446
472	0.23077	0.445
472.2	0.23013	0.445
472.4	0.23013	0.445
472.6	0.23013	0.444
472.8	0.22949	0.444
473	0.22885	0.443
473.2	0.22885	0.443
473.4	0.22821	0.443
473.6	0.22821	0.442
473.8	0.22756	0.442
474	0.22692	0.441
474.2	0.22692	0.441
474.4	0.22692	0.44
474.6	0.22628	0.44
474.8	0.22628	0.439
475	0.22628	0.438
475.2	0.22564	0.438
475.4	0.225	0.438
475.6	0.225	0.438
475.8	0.22436	0.438
476	0.22372	0.437
476.2	0.22372	0.437
476.4	0.22308	0.436
476.6	0.22308	0.435
476.8	0.22244	0.435
477	0.22244	0.435
477.2	0.22244	0.434
477.4	0.22179	0.434
477.6	0.22179	0.434
477.8	0.22244	0.434
478	0.22179	0.434
478.2	0.22179	0.434
478.4	0.22115	0.433
478.6	0.22115	0.433
478.8	0.22051	0.433
479	0.21987	0.432
479.2	0.21987	0.432
479.4	0.21859	0.431
479.6	0.21859	0.43
479.8	0.21795	0.429
480	0.21731	0.428
480.2	0.21731	0.427
480.4	0.21667	0.427
480.6	0.21667	0.427
480.8	0.21603	0.426
481	0.21603	0.425
481.2	0.21538	0.424
481.4	0.21474	0.424
481.6	0.21474	0.423
481.8	0.21474	0.423
482	0.2141	0.422
482.2	0.2141	0.422
482.4	0.2141	0.422
482.6	0.2141	0.422
482.8	0.21346	0.422
483	0.21346	0.423
483.2	0.21282	0.423
483.4	0.21282	0.423
483.6	0.21282	0.422
483.8	0.21218	0.422
484	0.21154	0.421
484.2	0.21154	0.421
484.4	0.21154	0.42
484.6	0.21154	0.419
484.8	0.2109	0.419
485	0.2109	0.418
485.2	0.2109	0.418
485.4	0.21026	0.418
485.6	0.20962	0.418
485.8	0.20962	0.418
486	0.20897	0.418
486.2	0.20897	0.418
486.4	0.20833	0.418
486.6	0.20833	0.417
486.8	0.20769	0.417
487	0.20705	0.416
487.2	0.20705	0.415
487.4	0.20705	0.414
487.6	0.20641	0.413
487.8	0.20641	0.412
488	0.20577	0.412
488.2	0.20513	0.412
488.4	0.20513	0.411
488.6	0.20449	0.411
488.8	0.20385	0.411
489	0.20385	0.41
489.2	0.20385	0.409
489.4	0.20385	0.409
489.6	0.20385	0.409
489.8	0.20321	0.408
490	0.20321	0.409
490.2	0.20256	0.408
490.4	0.20256	0.407
490.6	0.20192	0.406
490.8	0.20128	0.405
491	0.20064	0.405
491.2	0.20064	0.404
491.4	0.2	0.404
491.6	0.20064	0.403
491.8	0.2	0.402
492	0.2	0.401
492.2	0.19936	0.402
492.4	0.19936	0.402
492.6	0.19872	0.402
492.8	0.19808	0.402
493	0.19808	0.4
493.2	0.19808	0.4
493.4	0.19744	0.399
493.6	0.19744	0.399
493.8	0.19744	0.399
494	0.19679	0.398
494.2	0.19679	0.397
494.4	0.19615	0.397
494.6	0.19615	0.396
494.8	0.19551	0.396
495	0.19551	0.396
495.2	0.19551	0.395
495.4	0.19551	0.395
495.6	0.19551	0.396
495.8	0.19487	0.395
496	0.19487	0.395
496.2	0.19423	0.395
496.4	0.19423	0.393
496.6	0.19423	0.393
496.8	0.19359	0.393
497	0.19359	0.392
497.2	0.19359	0.392
497.4	0.19295	0.392
497.6	0.19231	0.391
497.8	0.19231	0.391
498	0.19231	0.39
498.2	0.19167	0.389
498.4	0.19167	0.388
498.6	0.19103	0.388
498.8	0.19103	0.387
499	0.19038	0.387
499.2	0.19038	0.387
499.4	0.19038	0.387
499.6	0.19038	0.386
499.8	0.18974	0.386
500	0.1891	0.385
500.2	0.1891	0.384
500.4	0.18846	0.384
500.6	0.18846	0.383
500.8	0.18782	0.382
501	0.18782	0.382
501.2	0.18782	0.382
501.4	0.18782	0.381
501.6	0.18718	0.381
501.8	0.18718	0.38
502	0.18718	0.379
502.2	0.18654	0.379
502.4	0.18654	0.379
502.6	0.1859	0.379
502.8	0.1859	0.379
503	0.18526	0.379
503.2	0.18526	0.378
503.4	0.18526	0.377
503.6	0.18462	0.377
503.8	0.18462	0.376
504	0.18462	0.376
504.2	0.18397	0.375
504.4	0.18397	0.375
504.6	0.18397	0.374
504.8	0.18333	0.374
505	0.18333	0.375
505.2	0.18333	0.374
505.4	0.18269	0.374
505.6	0.18269	0.374
505.8	0.18205	0.373
506	0.18205	0.372
506.2	0.18141	0.372
506.4	0.18141	0.371
506.6	0.18077	0.37
506.8	0.18077	0.37
507	0.18013	0.369
507.2	0.18013	0.369
507.4	0.17949	0.368
507.6	0.17949	0.368
507.8	0.17949	0.368
508	0.17949	0.368
508.2	0.17885	0.367
508.4	0.17885	0.366
508.6	0.17885	0.366
508.8	0.17885	0.365
509	0.17821	0.366
509.2	0.17821	0.365
509.4	0.17756	0.364
509.6	0.17756	0.363
509.8	0.17756	0.362
510	0.17692	0.362
510.2	0.17692	0.362
510.4	0.17628	0.362
510.6	0.17628	0.363
510.8	0.17628	0.362
511	0.17564	0.362
511.2	0.17564	0.361
511.4	0.175	0.36
511.6	0.17436	0.359
511.8	0.17436	0.36
512	0.17436	0.359
512.2	0.17372	0.359
512.4	0.17372	0.358
512.6	0.17372	0.356
512.8	0.17372	0.357
513	0.17372	0.357
513.2	0.17372	0.356
513.4	0.17308	0.357
513.6	0.17308	0.356
513.8	0.17244	0.355
514	0.17244	0.355
514.2	0.17179	0.354
514.4	0.17179	0.354
514.6	0.17179	0.354
514.8	0.17115	0.354
515	0.17115	0.353
515.2	0.17115	0.352
515.4	0.17115	0.352
515.6	0.17051	0.352
515.8	0.16987	0.351
516	0.16987	0.351
516.2	0.16987	0.35
516.4	0.16987	0.35
516.6	0.16987	0.349
516.8	0.16923	0.349
517	0.16859	0.349
517.2	0.16795	0.349
517.4	0.16795	0.348
517.6	0.16795	0.347
517.8	0.16795	0.347
518	0.16731	0.346
518.2	0.16731	0.346
518.4	0.16667	0.345
518.6	0.16667	0.345
518.8	0.16667	0.345
519	0.16667	0.345
519.2	0.16603	0.344
519.4	0.16603	0.344
519.6	0.16538	0.343
519.8	0.16474	0.342
520	0.16474	0.342
520.2	0.16474	0.343
520.4	0.16474	0.343
520.6	0.16474	0.342
520.8	0.1641	0.341
521	0.1641	0.341
521.2	0.16346	0.341
521.4	0.16346	0.341
521.6	0.16346	0.34
521.8	0.16282	0.34
522	0.16282	0.34
522.2	0.16282	0.339
522.4	0.16218	0.338
522.6	0.16218	0.338
522.8	0.16218	0.337
523	0.16218	0.337
523.2	0.16218	0.337
523.4	0.16154	0.337
523.6	0.16154	0.336
523.8	0.1609	0.335
524	0.1609	0.334
524.2	0.16026	0.334
524.4	0.16026	0.333
524.6	0.15962	0.333
524.8	0.15897	0.332
525	0.15897	0.332
525.2	0.15897	0.332
525.4	0.15897	0.332
525.6	0.15897	0.332
525.8	0.15833	0.332
526	0.15833	0.331
526.2	0.15769	0.331
526.4	0.15769	0.33
526.6	0.15769	0.33
526.8	0.15769	0.33
527	0.15769	0.33
527.2	0.15705	0.329
527.4	0.15641	0.329
527.6	0.15641	0.328
527.8	0.15641	0.328
528	0.15641	0.327
528.2	0.15641	0.327
528.4	0.15641	0.327
528.6	0.15577	0.326
528.8	0.15577	0.326
529	0.15513	0.325
529.2	0.15513	0.324
529.4	0.15513	0.324
529.6	0.15449	0.323
529.8	0.15449	0.323
530	0.15449	0.323
530.2	0.15449	0.323
530.4	0.15385	0.322
530.6	0.15385	0.322
530.8	0.15321	0.322
531	0.15321	0.321
531.2	0.15256	0.321
531.4	0.15256	0.321
531.6	0.15192	0.321
531.8	0.15192	0.321
532	0.15192	0.32
532.2	0.15192	0.319
532.4	0.15192	0.319
532.6	0.15128	0.318
532.8	0.15128	0.318
533	0.15128	0.317
533.2	0.15064	0.317
533.4	0.15064	0.317
533.6	0.15	0.317
533.8	0.14936	0.317
534	0.15	0.317
534.2	0.14936	0.316
534.4	0.14936	0.316
534.6	0.14936	0.316
534.8	0.14936	0.316
535	0.14936	0.315
535.2	0.14872	0.315
535.4	0.14872	0.315
535.6	0.14936	0.314
535.8	0.14872	0.314
536	0.14872	0.314
536.2	0.14808	0.314
536.4	0.14744	0.314
536.6	0.14744	0.313
536.8	0.14744	0.312
537	0.14744	0.312
537.2	0.14744	0.313
537.4	0.14679	0.313
537.6	0.14679	0.313
537.8	0.14679	0.312
538	0.14679	0.311
538.2	0.14679	0.31
538.4	0.14615	0.309
538.6	0.14615	0.309
538.8	0.14551	0.309
539	0.14487	0.308
539.2	0.14487	0.308
539.4	0.14423	0.308
539.6	0.14423	0.307
539.8	0.14423	0.306
540	0.14423	0.306
540.2	0.14359	0.306
540.4	0.14359	0.305
540.6	0.14295	0.305
540.8	0.14295	0.305
541	0.14295	0.304
541.2	0.14295	0.304
541.4	0.14231	0.304
541.6	0.14231	0.304
541.8	0.14167	0.304
542	0.14167	0.303
542.2	0.14167	0.303
542.4	0.14167	0.302
542.6	0.14167	0.301
542.8	0.14103	0.301
543	0.14038	0.301
543.2	0.14038	0.301
543.4	0.14038	0.301
543.6	0.14038	0.301
543.8	0.14038	0.3
544	0.14038	0.3
544.2	0.13974	0.3
544.4	0.13974	0.299
544.6	0.13974	0.299
544.8	0.1391	0.299
545	0.1391	0.298
545.2	0.1391	0.298
545.4	0.13846	0.297
545.6	0.13846	0.297
545.8	0.13846	0.296
546	0.13782	0.296
546.2	0.13782	0.295
546.4	0.13782	0.295
546.6	0.13782	0.295
546.8	0.13782	0.294
547	0.13718	0.294
547.2	0.13718	0.294
547.4	0.13654	0.294
547.6	0.13654	0.294
547.8	0.1359	0.294
548	0.1359	0.293
548.2	0.1359	0.292
548.4	0.1359	0.292
548.6	0.1359	0.292
548.8	0.1359	0.292
549	0.1359	0.291
549.2	0.1359	0.291
549.4	0.13526	0.291
549.6	0.13526	0.29
549.8	0.13462	0.29
550	0.13397	0.29
550.2	0.13397	0.289
550.4	0.13397	0.289
550.6	0.13397	0.288
550.8	0.13333	0.288
551	0.13333	0.288
551.2	0.13333	0.288
551.4	0.13269	0.287
551.6	0.13269	0.287
551.8	0.13205	0.285
552	0.13205	0.285
552.2	0.13205	0.285
552.4	0.13205	0.285
552.6	0.13205	0.285
552.8	0.13205	0.285
553	0.13205	0.285
553.2	0.13205	0.284
553.4	0.13205	0.284
553.6	0.13205	0.284
553.8	0.13141	0.283
554	0.13141	0.283
554.2	0.13077	0.283
554.4	0.13077	0.282
554.6	0.13013	0.282
554.8	0.12949	0.282
555	0.12949	0.281
555.2	0.12885	0.281
555.4	0.12885	0.28
555.6	0.12885	0.28
555.8	0.12885	0.28
556	0.12885	0.28
556.2	0.12885	0.28
556.4	0.12885	0.28
556.6	0.12821	0.279
556.8	0.12821	0.279
557	0.12821	0.278
557.2	0.12756	0.278
557.4	0.12756	0.278
557.6	0.12756	0.278
557.8	0.12756	0.278
558	0.12756	0.277
558.2	0.12692	0.277
558.4	0.12692	0.277
558.6	0.12628	0.277
558.8	0.12628	0.276
559	0.12628	0.276
559.2	0.12564	0.275
559.4	0.12628	0.274
559.6	0.12564	0.273
559.8	0.12564	0.272
560	0.12564	0.273
560.2	0.125	0.273
560.4	0.125	0.272
560.6	0.125	0.273
560.8	0.12436	0.272
561	0.12436	0.272
561.2	0.12436	0.272
561.4	0.12436	0.272
561.6	0.12372	0.272
561.8	0.12436	0.271
562	0.12372	0.271
562.2	0.12372	0.271
562.4	0.12372	0.27
562.6	0.12308	0.269
562.8	0.12308	0.269
563	0.12308	0.269
563.2	0.12308	0.269
563.4	0.12308	0.269
563.6	0.12244	0.268
563.8	0.12244	0.268
564	0.12179	0.267
564.2	0.12179	0.267
564.4	0.12115	0.266
564.6	0.12115	0.265
564.8	0.12051	0.265
565	0.11987	0.265
565.2	0.11987	0.264
565.4	0.11987	0.264
565.6	0.11987	0.265
565.8	0.11987	0.264
566	0.11987	0.264
566.2	0.11987	0.263
566.4	0.11923	0.263
566.6	0.11923	0.262
566.8	0.11923	0.263
567	0.11859	0.262
567.2	0.11859	0.262
567.4	0.11859	0.262
567.6	0.11859	0.262
567.8	0.11859	0.262
568	0.11859	0.262
568.2	0.11795	0.261
568.4	0.11795	0.261
568.6	0.11795	0.26
568.8	0.11795	0.26
569	0.11795	0.26
569.2	0.11795	0.26
569.4	0.11731	0.26
569.6	0.11731	0.259
569.8	0.11667	0.259
570	0.11667	0.259
570.2	0.11667	0.258
570.4	0.11603	0.258
570.6	0.11603	0.258
570.8	0.11603	0.258
571	0.11538	0.258
571.2	0.11538	0.257
571.4	0.11538	0.257
571.6	0.11538	0.256
571.8	0.11474	0.256
572	0.11474	0.255
572.2	0.11474	0.255
572.4	0.1141	0.255
572.6	0.1141	0.255
572.8	0.1141	0.255
573	0.1141	0.255
573.2	0.11346	0.254
573.4	0.11346	0.254
573.6	0.11346	0.254
573.8	0.11282	0.253
574	0.11346	0.253
574.2	0.11282	0.253
574.4	0.11282	0.252
574.6	0.11282	0.252
574.8	0.11218	0.252
575	0.11218	0.251
575.2	0.11282	0.251
575.4	0.11218	0.251
575.6	0.11218	0.251
575.8	0.11218	0.251
576	0.11218	0.25
576.2	0.11218	0.25
576.4	0.11154	0.25
576.6	0.11154	0.25
576.8	0.1109	0.249
577	0.1109	0.249
577.2	0.1109	0.248
577.4	0.1109	0.248
577.6	0.1109	0.248
577.8	0.11026	0.248
578	0.10962	0.248
578.2	0.10962	0.247
578.4	0.10962	0.247
578.6	0.10962	0.246
578.8	0.10897	0.246
579	0.10897	0.246
579.2	0.10833	0.245
579.4	0.10833	0.245
579.6	0.10833	0.244
579.8	0.10769	0.244
580	0.10769	0.243
580.2	0.10769	0.243
580.4	0.10769	0.243
580.6	0.10769	0.243
580.8	0.10705	0.243
581	0.10705	0.243
581.2	0.10705	0.243
581.4	0.10705	0.242
581.6	0.10705	0.242
581.8	0.10641	0.242
582	0.10641	0.241
582.2	0.10641	0.24
582.4	0.10641	0.24
582.6	0.10641	0.24
582.8	0.10577	0.24
583	0.10577	0.24
583.2	0.10513	0.24
583.4	0.10513	0.239
583.6	0.10513	0.239
583.8	0.10513	0.239
584	0.10513	0.239
584.2	0.10449	0.238
584.4	0.10449	0.238
584.6	0.10449	0.238
584.8	0.10385	0.238
585	0.10385	0.238
585.2	0.10385	0.237
585.4	0.10385	0.236
585.6	0.10385	0.236
585.8	0.10385	0.236
586	0.10321	0.236
586.2	0.10321	0.236
586.4	0.10321	0.236
586.6	0.10321	0.235
586.8	0.10321	0.236
587	0.10321	0.235
587.2	0.10321	0.235
587.4	0.10256	0.235
587.6	0.10256	0.235
587.8	0.10256	0.235
588	0.10256	0.234
588.2	0.10256	0.234
588.4	0.10192	0.233
588.6	0.10128	0.233
588.8	0.10128	0.233
589	0.10128	0.232
589.2	0.10064	0.232
589.4	0.10064	0.231
589.6	0.10064	0.231
589.8	0.10064	0.231
590	0.10064	0.231
590.2	0.1	0.231
590.4	0.1	0.23
590.6	0.1	0.23
590.8	0.1	0.229
591	0.1	0.229
591.2	0.1	0.229
591.4	0.1	0.229
591.6	0.09936	0.229
591.8	0.09936	0.229
592	0.09936	0.229
592.2	0.09936	0.229
592.4	0.09872	0.228
592.6	0.09808	0.228
592.8	0.09808	0.227
593	0.09744	0.227
593.2	0.09744	0.227
593.4	0.09744	0.227
593.6	0.09744	0.227
593.8	0.09744	0.226
594	0.09679	0.225
594.2	0.09679	0.225
594.4	0.09679	0.224
594.6	0.09679	0.224
594.8	0.09679	0.225
595	0.09615	0.225
595.2	0.09615	0.225
595.4	0.09615	0.224
595.6	0.09551	0.223
595.8	0.09551	0.223
596	0.09551	0.223
596.2	0.09551	0.223
596.4	0.09551	0.222
596.6	0.09487	0.221
596.8	0.09487	0.221
597	0.09423	0.221
597.2	0.09423	0.221
597.4	0.09423	0.221
597.6	0.09423	0.221
597.8	0.09423	0.221
598	0.09359	0.22
598.2	0.09359	0.22
598.4	0.09359	0.22
598.6	0.09359	0.22
598.8	0.09359	0.219
599	0.09295	0.219
599.2	0.09295	0.219
599.4	0.09295	0.218
599.6	0.09295	0.218
599.8	0.09295	0.217
600	0.09231	0.217
600.2	0.09231	0.218
600.4	0.09231	0.218
600.6	0.09167	0.217
600.8	0.09167	0.217
601	0.09167	0.216
601.2	0.09167	0.216
601.4	0.09167	0.216
601.6	0.09167	0.216
601.8	0.09103	0.216
602	0.09103	0.216
602.2	0.09103	0.216
602.4	0.09103	0.216
602.6	0.09103	0.215
602.8	0.09103	0.215
603	0.09038	0.215
603.2	0.09038	0.215
603.4	0.09038	0.215
603.6	0.09038	0.214
603.8	0.08974	0.214
604	0.08974	0.214
604.2	0.08974	0.213
604.4	0.0891	0.213
604.6	0.0891	0.213
604.8	0.0891	0.212
605	0.0891	0.212
605.2	0.0891	0.211
605.4	0.0891	0.211
605.6	0.08846	0.211
605.8	0.08846	0.211
606	0.08846	0.211
606.2	0.08846	0.211
606.4	0.08782	0.21
606.6	0.08782	0.209
606.8	0.08782	0.209
607	0.08782	0.209
607.2	0.08718	0.209
607.4	0.08718	0.208
607.6	0.08718	0.208
607.8	0.08718	0.207
608	0.08654	0.207
608.2	0.08654	0.207
608.4	0.08654	0.207
608.6	0.08654	0.207
608.8	0.08654	0.207
609	0.08654	0.207
609.2	0.08654	0.208
609.4	0.08654	0.207
609.6	0.08654	0.207
609.8	0.0859	0.207
610	0.0859	0.206
610.2	0.0859	0.206
610.4	0.0859	0.207
610.6	0.0859	0.206
610.8	0.08526	0.207
611	0.08526	0.206
611.2	0.08526	0.205
611.4	0.08526	0.204
611.6	0.08462	0.204
611.8	0.08462	0.203
612	0.08397	0.203
612.2	0.08397	0.203
612.4	0.08397	0.203
612.6	0.08333	0.203
612.8	0.08333	0.202
613	0.08333	0.202
613.2	0.08333	0.201
613.4	0.08333	0.201
613.6	0.08269	0.201
613.8	0.08269	0.201
614	0.08269	0.201
614.2	0.08269	0.201
614.4	0.08269	0.201
614.6	0.08269	0.201
614.8	0.08269	0.201
615	0.08269	0.2
615.2	0.08269	0.2
615.4	0.08205	0.2
615.6	0.08205	0.199
615.8	0.08205	0.199
616	0.08205	0.198
616.2	0.08141	0.198
616.4	0.08141	0.198
616.6	0.08077	0.197
616.8	0.08077	0.197
617	0.08077	0.197
617.2	0.08013	0.196
617.4	0.08013	0.197
617.6	0.08013	0.196
617.8	0.07949	0.196
618	0.07949	0.195
618.2	0.07949	0.195
618.4	0.07949	0.195
618.6	0.07949	0.195
618.8	0.07885	0.195
619	0.07885	0.195
619.2	0.07885	0.195
619.4	0.07885	0.194
619.6	0.07885	0.194
619.8	0.07885	0.194
620	0.07885	0.194
620.2	0.07885	0.194
620.4	0.07885	0.194
620.6	0.07885	0.194
620.8	0.07885	0.194
621	0.07821	0.194
621.2	0.07821	0.193
621.4	0.07821	0.193
621.6	0.07756	0.192
621.8	0.07756	0.191
622	0.07692	0.191
622.2	0.07692	0.191
622.4	0.07628	0.19
622.6	0.07628	0.19
622.8	0.07628	0.19
623	0.07628	0.189
623.2	0.07564	0.189
623.4	0.07564	0.188
623.6	0.07564	0.189
623.8	0.07564	0.189
624	0.07564	0.189
624.2	0.075	0.189
624.4	0.075	0.189
624.6	0.075	0.189
624.8	0.075	0.188
625	0.075	0.189
625.2	0.075	0.188
625.4	0.07564	0.188
625.6	0.075	0.188
625.8	0.07564	0.187
626	0.075	0.187
626.2	0.075	0.187
626.4	0.075	0.187
626.6	0.07436	0.187
626.8	0.07372	0.186
627	0.07372	0.186
627.2	0.07372	0.186
627.4	0.07372	0.186
627.6	0.07372	0.186
627.8	0.07372	0.185
628	0.07372	0.185
628.2	0.07372	0.185
628.4	0.07308	0.185
628.6	0.07308	0.184
628.8	0.07308	0.184
629	0.07308	0.184
629.2	0.07308	0.184
629.4	0.07308	0.185
629.6	0.07308	0.185
629.8	0.07308	0.185
630	0.07308	0.184
630.2	0.07308	0.184
630.4	0.07308	0.184
630.6	0.07308	0.184
630.8	0.07308	0.185
631	0.07244	0.184
631.2	0.07244	0.184
631.4	0.07244	0.183
631.6	0.07179	0.183
631.8	0.07179	0.182
632	0.07179	0.182
632.2	0.07179	0.182
632.4	0.07179	0.182
632.6	0.07179	0.181
632.8	0.07115	0.181
633	0.07115	0.18
633.2	0.07115	0.179
633.4	0.07051	0.179
633.6	0.07051	0.179
633.8	0.06987	0.179
634	0.06987	0.179
634.2	0.06987	0.179
634.4	0.06987	0.179
634.6	0.06987	0.179
634.8	0.06987	0.179
635	0.06987	0.179
635.2	0.06987	0.179
635.4	0.06987	0.179
635.6	0.06987	0.178
635.8	0.06923	0.178
636	0.06923	0.178
636.2	0.06859	0.177
636.4	0.06859	0.177
636.6	0.06795	0.176
636.8	0.06795	0.176
637	0.06795	0.176
637.2	0.06795	0.176
637.4	0.06795	0.175
637.6	0.06795	0.175
637.8	0.06795	0.175
638	0.06731	0.174
638.2	0.06795	0.174
638.4	0.06795	0.174
638.6	0.06795	0.174
638.8	0.06731	0.174
639	0.06731	0.173
639.2	0.06731	0.173
639.4	0.06731	0.174
639.6	0.06731	0.174
639.8	0.06731	0.174
640	0.06731	0.174
640.2	0.06731	0.173
640.4	0.06667	0.173
640.6	0.06667	0.172
640.8	0.06667	0.172
641	0.06603	0.172
641.2	0.06603	0.171
641.4	0.06603	0.171
641.6	0.06538	0.171
641.8	0.06538	0.171
642	0.06538	0.171
642.2	0.06538	0.171
642.4	0.06538	0.171
642.6	0.06538	0.171
642.8	0.06538	0.171
643	0.06538	0.171
643.2	0.06538	0.171
643.4	0.06538	0.17
643.6	0.06474	0.169
643.8	0.06474	0.169
644	0.06474	0.169
644.2	0.0641	0.169
644.4	0.06474	0.169
644.6	0.06474	0.169
644.8	0.06474	0.168
645	0.0641	0.168
645.2	0.0641	0.167
645.4	0.0641	0.167
645.6	0.06346	0.167
645.8	0.06346	0.167
646	0.06282	0.167
646.2	0.06282	0.166
646.4	0.06282	0.166
646.6	0.06282	0.166
646.8	0.06282	0.165
647	0.06218	0.166
647.2	0.06282	0.166
647.4	0.06282	0.165
647.6	0.06282	0.165
647.8	0.06282	0.165
648	0.06282	0.164
648.2	0.06282	0.164
648.4	0.06218	0.164
648.6	0.06218	0.164
648.8	0.06218	0.164
649	0.06218	0.164
649.2	0.06154	0.163
649.4	0.06154	0.163
649.6	0.06154	0.163
649.8	0.06154	0.162
650	0.06154	0.163
650.2	0.06154	0.163
650.4	0.0609	0.163
650.6	0.0609	0.163
650.8	0.0609	0.163
651	0.0609	0.162
651.2	0.0609	0.162
651.4	0.0609	0.162
651.6	0.0609	0.161
651.8	0.0609	0.162
652	0.0609	0.162
652.2	0.0609	0.162
652.4	0.06026	0.162
652.6	0.0609	0.162
652.8	0.06026	0.161
653	0.06026	0.161
653.2	0.06026	0.16
653.4	0.06026	0.16
653.6	0.06026	0.159
653.8	0.06026	0.159
654	0.05962	0.159
654.2	0.05962	0.158
654.4	0.05962	0.158
654.6	0.05897	0.158
654.8	0.05962	0.158
655	0.05962	0.158
655.2	0.05962	0.157
655.4	0.05897	0.157
655.6	0.05833	0.157
655.8	0.05833	0.156
656	0.05833	0.157
656.2	0.05833	0.157
656.4	0.05833	0.156
656.6	0.05833	0.156
656.8	0.05833	0.156
657	0.05897	0.156
657.2	0.05833	0.157
657.4	0.05833	0.157
657.6	0.05833	0.157
657.8	0.05769	0.156
658	0.05769	0.156
658.2	0.05769	0.155
658.4	0.05769	0.155
658.6	0.05769	0.155
658.8	0.05769	0.154
659	0.05705	0.155
659.2	0.05705	0.154
659.4	0.05705	0.154
659.6	0.05705	0.154
659.8	0.05705	0.154
660	0.05705	0.154
660.2	0.05705	0.153
660.4	0.05641	0.153
660.6	0.05641	0.153
660.8	0.05705	0.152
661	0.05641	0.152
661.2	0.05641	0.152
661.4	0.05641	0.152
661.6	0.05577	0.152
661.8	0.05577	0.152
662	0.05577	0.151
662.2	0.05577	0.15
662.4	0.05513	0.15
662.6	0.05513	0.149
662.8	0.05449	0.149
663	0.05449	0.148
663.2	0.05449	0.148
663.4	0.05449	0.148
663.6	0.05449	0.148
663.8	0.05449	0.148
664	0.05449	0.148
664.2	0.05449	0.149
664.4	0.05449	0.148
664.6	0.05449	0.148
664.8	0.05449	0.148
665	0.05449	0.149
665.2	0.05449	0.148
665.4	0.05449	0.148
665.6	0.05449	0.147
665.8	0.05449	0.147
666	0.05449	0.147
666.2	0.05385	0.146
666.4	0.05385	0.147
666.6	0.05385	0.147
666.8	0.05321	0.147
667	0.05321	0.147
667.2	0.05321	0.146
667.4	0.05321	0.145
667.6	0.05321	0.145
667.8	0.05321	0.146
668	0.05321	0.146
668.2	0.05321	0.145
668.4	0.05321	0.145
668.6	0.05321	0.144
668.8	0.05321	0.144
669	0.05256	0.144
669.2	0.05256	0.143
669.4	0.05192	0.144
669.6	0.05192	0.143
669.8	0.05192	0.142
670	0.05192	0.142
670.2	0.05128	0.142
670.4	0.05128	0.142
670.6	0.05064	0.142
670.8	0.05064	0.142
671	0.05064	0.141
671.2	0.05064	0.14
671.4	0.05064	0.141
671.6	0.05064	0.141
671.8	0.05064	0.141
672	0.05064	0.14
672.2	0.05064	0.14
672.4	0.05064	0.14
672.6	0.05064	0.14
672.8	0.05064	0.14
673	0.05064	0.14
673.2	0.05	0.14
673.4	0.05	0.14
673.6	0.05	0.14
673.8	0.05064	0.14
674	0.05064	0.14
674.2	0.05	0.14
674.4	0.05	0.139
674.6	0.04936	0.139
674.8	0.04936	0.139
675	0.04936	0.139
675.2	0.04936	0.14
675.4	0.04936	0.139
675.6	0.04936	0.139
675.8	0.04936	0.139
676	0.04872	0.138
676.2	0.04936	0.138
676.4	0.04936	0.137
676.6	0.04872	0.137
676.8	0.04872	0.137
677	0.04872	0.136
677.2	0.04872	0.136
677.4	0.04872	0.135
677.6	0.04872	0.136
677.8	0.04872	0.136
678	0.04808	0.136
678.2	0.04808	0.136
678.4	0.04744	0.135
678.6	0.04744	0.135
678.8	0.04744	0.135
679	0.04744	0.135
679.2	0.04808	0.135
679.4	0.04808	0.135
679.6	0.04872	0.135
679.8	0.04872	0.134
680	0.04872	0.134
680.2	0.04872	0.134
680.4	0.04872	0.134
680.6	0.04744	0.134
680.8	0.04744	0.133
681	0.04679	0.133
681.2	0.04615	0.133
681.4	0.04615	0.132
681.6	0.04615	0.132
681.8	0.04551	0.131
682	0.04551	0.131
682.2	0.04551	0.131
682.4	0.04551	0.131
682.6	0.04615	0.131
682.8	0.04615	0.131
683	0.04615	0.132
683.2	0.04615	0.131
683.4	0.04615	0.131
683.6	0.04615	0.131
683.8	0.04615	0.131
684	0.04551	0.131
684.2	0.04615	0.131
684.4	0.04615	0.131
684.6	0.04615	0.13
684.8	0.04615	0.13
685	0.04615	0.129
685.2	0.04615	0.129
685.4	0.04615	0.129
685.6	0.04551	0.13
685.8	0.04551	0.13
686	0.04551	0.13
686.2	0.04551	0.129
686.4	0.04551	0.129
686.6	0.04551	0.129
686.8	0.04551	0.129
687	0.04551	0.129
687.2	0.04487	0.128
687.4	0.04487	0.128
687.6	0.04423	0.127
687.8	0.04423	0.127
688	0.04423	0.126
688.2	0.04423	0.126
688.4	0.04423	0.127
688.6	0.04423	0.127
688.8	0.04487	0.128
689	0.04487	0.128
689.2	0.04487	0.128
689.4	0.04487	0.127
689.6	0.04487	0.127
689.8	0.04487	0.127
690	0.04487	0.126
690.2	0.04487	0.126
690.4	0.04423	0.126
690.6	0.04423	0.126
690.8	0.04423	0.126
691	0.04359	0.125
691.2	0.04359	0.125
691.4	0.04295	0.124
691.6	0.04295	0.124
691.8	0.04359	0.124
692	0.04359	0.124
692.2	0.04359	0.124
692.4	0.04295	0.124
692.6	0.04295	0.124
692.8	0.04295	0.124
693	0.04295	0.124
693.2	0.04295	0.123
693.4	0.04295	0.122
693.6	0.04295	0.121
693.8	0.04295	0.121
694	0.04231	0.122
694.2	0.04167	0.121
694.4	0.04167	0.121
694.6	0.04167	0.121
694.8	0.04231	0.12
695	0.04167	0.12
695.2	0.04231	0.12
695.4	0.04167	0.12
695.6	0.04167	0.12
695.8	0.04167	0.12
696	0.04103	0.12
696.2	0.04103	0.121
696.4	0.04103	0.122
696.6	0.04103	0.121
696.8	0.04167	0.122
697	0.04167	0.121
697.2	0.04231	0.12
697.4	0.04231	0.121
697.6	0.04231	0.121
697.8	0.04231	0.122
698	0.04167	0.122
698.2	0.04167	0.122
698.4	0.04231	0.121
698.6	0.04231	0.121
698.8	0.04231	0.12
699	0.04231	0.119
699.2	0.04167	0.118
699.4	0.04167	0.118
699.6	0.04167	0.118
[truncated: 502 more rows]

## Sheet: Figure 2a
x1	y1	x2	y2	insert:	x1	y1	x2	y2
-7.92e-05	-0.0001036	-0.0018	-0.0001009		7.12905	397.642	7.12893	-1.69236
-0.00106	-0.0001094	-0.00281	-9.62e-05		7.12953	397.155	7.12942	-1.96735
-0.00208	-0.000104	-0.0038	-0.0001014		7.13002	397.504	7.12991	-2.01406
-0.00308	-0.0001031	-0.0048	-9.834e-05		7.13051	399.049	7.1304	-2.01186
-0.00408	-0.0001025	-0.0058	-9.942e-05		7.131	397.828	7.13089	-1.97949
-0.00508	-0.0001028	-0.0068	-9.808e-05		7.13149	399.155	7.13138	-2.04298
-0.00607	-0.0001067	-0.0078	-9.802e-05		7.13198	398.37	7.13187	-1.96154
-0.0071	-9.67e-05	-0.00881	-9.539e-05		7.13247	399.342	7.13236	-2.2366
-0.00807	-0.0001064	-0.0098	-9.87e-05		7.13296	400.299	7.13285	-2.12227
-0.00908	-0.0001032	-0.0108	-0.0001003		7.13345	399.239	7.13334	-2.22714
-0.01007	-0.0001053	-0.0118	-9.907e-05		7.13393	399.917	7.13382	-2.10077
-0.01112	-9.16e-05	-0.0128	-0.0001015		7.13442	399.214	7.13431	-2.17239
-0.01208	-0.0001029	-0.01379	-0.000103		7.13491	400.596	7.1348	-2.30652
-0.01307	-0.0001056	-0.01479	-0.0001032		7.1354	401.475	7.13529	-2.4127
-0.0141	-9.58e-05	-0.0158	-0.0001008		7.13589	401.75	7.13578	-2.36354
-0.01508	-0.000105	-0.0168	-9.967e-05		7.13638	401.738	7.13627	-2.30195
-0.01608	-0.0001023	-0.01779	-0.000104		7.13687	402.163	7.13676	-2.48101
-0.01706	-0.0001116	-0.0188	-9.893e-05		7.13736	400.913	7.13725	-2.60723
-0.0181	-9.6e-05	-0.0198	-9.904e-05		7.13785	401.266	7.13774	-2.52462
-0.01905	-0.0001117	-0.0208	-0.0001007		7.13834	400.945	7.13822	-2.66557
-0.02008	-0.0001021	-0.0218	-9.83e-05		7.13882	402.18	7.13871	-2.59072
-0.02102	-0.0001231	-0.0228	-9.937e-05		7.13931	403.026	7.1392	-2.74118
-0.02205	-0.0001138	-0.0238	-0.0001015		7.1398	402.809	7.13969	-2.80974
-0.02304	-0.0001166	-0.0248	-0.000102		7.14029	401.657	7.14018	-2.70823
-0.02403	-0.0001216	-0.02579	-0.0001028		7.14078	402.142	7.14067	-2.79803
-0.02502	-0.0001222	-0.02679	-0.0001052		7.14127	401.826	7.14116	-2.72412
-0.02603	-0.00012	-0.02779	-0.0001065		7.14176	401.82	7.14165	-2.81155
-0.02704	-0.0001174	-0.02879	-0.0001068		7.14225	401.985	7.14214	-2.86109
-0.02803	-0.0001212	-0.0298	-0.0001007		7.14274	401.469	7.14262	-2.92155
-0.02901	-0.0001253	-0.0308	-9.882e-05		7.14322	401.894	7.14311	-3.10658
-0.03	-0.0001286	-0.03179	-0.0001046		7.14371	401.607	7.1436	-2.95127
-0.03103	-0.00012	-0.0328	-9.89e-05		7.1442	401.723	7.14409	-3.0268
-0.03203	-0.0001204	-0.03379	-0.0001074		7.14469	400.789	7.14458	-2.893
-0.03309	-0.0001016	-0.0348	-9.813e-05		7.14518	401.524	7.14507	-3.13744
-0.03401	-0.0001267	-0.03579	-0.0001054		7.14567	400.616	7.14556	-3.20152
-0.03501	-0.000127	-0.03679	-0.0001049		7.14616	401.272	7.14605	-3.1438
-0.03602	-0.0001238	-0.03779	-0.0001044		7.14665	401.175	7.14654	-3.24906
-0.03703	-0.0001205	-0.0388	-0.0001009		7.14714	401.76	7.14703	-3.2225
-0.03802	-0.0001248	-0.0398	-0.0001007		7.14762	400.109	7.14751	-3.11535
-0.03901	-0.0001268	-0.04081	-9.39e-05		7.14811	400.205	7.148	-3.38238
-0.04001	-0.0001265	-0.0418	-0.0001007		7.1486	401.029	7.14849	-3.25778
-0.04095	-0.0001479	-0.04278	-0.000109		7.14909	399.923	7.14898	-3.37926
-0.04199	-0.000132	-0.0438	-0.0001022		7.14958	399.993	7.14947	-3.52689
-0.04299	-0.0001317	-0.04478	-0.0001112		7.15007	399.74	7.14996	-3.5998
-0.04396	-0.0001444	-0.04579	-0.0001065		7.15056	400.26	7.15045	-3.33889
-0.04498	-0.0001352	-0.04679	-0.0001039		7.15105	400.95	7.15094	-3.52364
-0.04598	-0.0001353	-0.04778	-0.000109		7.15154	399.575	7.15143	-3.62787
-0.04697	-0.0001411	-0.04879	-0.0001037		7.15203	400.36	7.15191	-3.80819
-0.04797	-0.0001411	-0.04978	-0.0001102		7.15251	399.345	7.1524	-3.61172
-0.049	-0.0001311	-0.05079	-0.0001066		7.153	400.465	7.15289	-3.82312
-0.04991	-0.0001589	-0.05177	-0.0001131		7.15349	401.451	7.15338	-3.89934
-0.05098	-0.0001366	-0.05278	-0.0001084		7.15398	399.07	7.15387	-3.92979
-0.05196	-0.0001439	-0.05378	-0.0001115		7.15447	400.064	7.15436	-3.73484
-0.05295	-0.0001478	-0.05478	-0.000111		7.15496	400.347	7.15485	-3.80634
-0.05389	-0.0001678	-0.05577	-0.0001141		7.15545	400.569	7.15534	-4.0657
-0.05494	-0.0001516	-0.05677	-0.0001144		7.15594	400.716	7.15583	-3.87397
-0.05593	-0.0001522	-0.05778	-0.0001084		7.15643	401.452	7.15631	-3.98061
-0.0569	-0.0001623	-0.05877	-0.0001156		7.15691	398.537	7.1568	-3.82158
-0.0579	-0.000163	-0.05977	-0.0001174		7.1574	399.667	7.15729	-4.19919
-0.0589	-0.0001621	-0.06077	-0.0001128		7.15789	399.162	7.15778	-4.21957
-0.0599	-0.0001639	-0.06178	-0.000112		7.15838	398.603	7.15827	-3.98886
-0.06096	-0.0001448	-0.06278	-0.0001107		7.15887	399.332	7.15876	-4.15217
-0.06192	-0.0001573	-0.06378	-0.0001124		7.15936	398.172	7.15925	-4.15701
-0.06291	-0.000159	-0.06479	-0.0001052		7.15985	398.555	7.15974	-4.24872
-0.06394	-0.0001498	-0.06578	-0.00011		7.16034	397.562	7.16023	-4.18798
-0.06493	-0.0001545	-0.06676	-0.0001195		7.16083	396.391	7.16072	-4.22378
-0.06593	-0.0001543	-0.06777	-0.0001157		7.16132	397.079	7.1612	-4.36059
-0.06699	-0.0001332	-0.06877	-0.0001168		7.1618	395.582	7.16169	-4.54875
-0.06786	-0.0001766	-0.06977	-0.0001167		7.16229	396.271	7.16218	-4.34308
-0.06887	-0.0001721	-0.07078	-0.0001095		7.16278	394.476	7.16267	-4.25159
-0.06988	-0.000171	-0.07176	-0.0001215		7.16327	392.826	7.16316	-4.6189
-0.07093	-0.0001538	-0.07277	-0.0001129		7.16376	392.609	7.16365	-4.43401
-0.07188	-0.0001707	-0.07378	-0.0001101		7.16425	393.34	7.16414	-4.61612
-0.07286	-0.0001755	-0.07475	-0.0001235		7.16474	390.969	7.16463	-4.8189
-0.0739	-0.0001649	-0.07576	-0.0001198		7.16523	388.129	7.16512	-4.42838
-0.0748	-0.0001964	-0.07676	-0.0001187		7.16572	389.037	7.1656	-4.7149
-0.0758	-0.0001963	-0.07775	-0.0001262		7.1662	387.738	7.16609	-4.65577
-0.07682	-0.000189	-0.07874	-0.000131		7.16669	387.547	7.16658	-4.81021
-0.07782	-0.0001914	-0.07976	-0.0001223		7.16718	385.952	7.16707	-4.71045
-0.07887	-0.0001736	-0.08076	-0.0001187		7.16767	385.521	7.16756	-5.01131
-0.07989	-0.0001678	-0.08175	-0.0001257		7.16816	385.393	7.16805	-4.69267
-0.08083	-0.000188	-0.08276	-0.0001179		7.16865	387.106	7.16854	-5.0222
-0.08179	-0.0001987	-0.08375	-0.0001248		7.16914	386.408	7.16903	-4.79319
-0.08279	-0.0001996	-0.08476	-0.0001205		7.16963	387.036	7.16952	-5.05973
-0.08373	-0.0002205	-0.08576	-0.0001223		7.17012	386.212	7.17001	-4.92472
-0.08476	-0.0002092	-0.08674	-0.0001302		7.1706	386.832	7.17049	-4.93552
-0.08582	-0.000189	-0.08775	-0.0001227		7.17109	389.798	7.17098	-4.8416
-0.0869	-0.0001635	-0.0887	-0.0001476		7.17158	390.354	7.17147	-4.96541
-0.08789	-0.0001651	-0.08974	-0.0001297		7.17207	394.795	7.17196	-4.89098
-0.08891	-0.0001595	-0.09073	-0.0001362		7.17256	398.842	7.17245	-4.86412
-0.08981	-0.0001919	-0.09172	-0.0001409		7.17305	405.002	7.17294	-5.04764
-0.09073	-0.000221	-0.09274	-0.0001303		7.17354	414.086	7.17343	-5.03709
-0.09177	-0.0002059	-0.09374	-0.0001323		7.17403	425.036	7.17392	-5.22839
-0.09279	-0.0002001	-0.09473	-0.0001348		7.17452	442.185	7.17441	-5.03555
-0.09379	-0.000199	-0.09571	-0.0001427		7.17501	466.162	7.17489	-4.9778
-0.09481	-0.0001917	-0.09674	-0.0001315		7.17549	500.587	7.17538	-4.79079
-0.09572	-0.0002221	-0.09772	-0.0001415		7.17598	544.939	7.17587	-4.99158
-0.09676	-0.0002115	-0.09873	-0.0001356		7.17647	592.8	7.17636	-4.79505
-0.09782	-0.0001901	-0.09974	-0.0001298		7.17696	625.644	7.17685	-4.92787
-0.09878	-0.0002042	-0.10074	-0.0001289		7.17745	617.581	7.17734	-4.89511
-0.09976	-0.0002113	-0.1017	-0.0001485		7.17794	571.66	7.17783	-5.10751
-0.10067	-0.0002403	-0.10269	-0.000153		7.17843	516.019	7.17832	-5.06908
-0.10174	-0.0002155	-0.10372	-0.0001419		7.17892	469.94	7.17881	-5.1792
-0.10269	-0.0002317	-0.1047	-0.0001509		7.17941	436.289	7.17929	-5.26235
-0.10371	-0.0002266	-0.10571	-0.0001434		7.17989	415.795	7.17978	-5.36791
-0.10465	-0.0002462	-0.10668	-0.0001577		7.18038	402.637	7.18027	-5.64107
-0.10561	-0.0002603	-0.10771	-0.0001427		7.18087	394.808	7.18076	-5.29354
-0.10661	-0.0002613	-0.1087	-0.0001497		7.18136	389.545	7.18125	-5.2467
-0.10776	-0.0002089	-0.1097	-0.0001505		7.18185	385.226	7.18174	-5.31787
-0.10877	-0.0002051	-0.11068	-0.0001591		7.18234	386.536	7.18223	-5.41319
-0.10966	-0.0002419	-0.11168	-0.0001613		7.18283	385.638	7.18272	-5.26415
-0.11072	-0.0002248	-0.11269	-0.000157		7.18332	384.023	7.18321	-5.37475
-0.11168	-0.0002376	-0.11368	-0.0001586		7.18381	385.891	7.1837	-5.23453
-0.11261	-0.0002602	-0.11467	-0.0001635		7.1843	385.997	7.18418	-5.46621
-0.11363	-0.000254	-0.11568	-0.0001583		7.18478	386.809	7.18467	-5.51116
-0.11469	-0.0002343	-0.11668	-0.0001604		7.18527	388.176	7.18516	-5.50254
-0.11564	-0.0002509	-0.11767	-0.0001651		7.18576	388.489	7.18565	-5.47468
-0.11665	-0.0002478	-0.11867	-0.0001652		7.18625	389.68	7.18614	-5.6762
-0.11762	-0.0002577	-0.11965	-0.0001754		7.18674	390.712	7.18663	-5.44164
-0.11858	-0.0002694	-0.12067	-0.0001655		7.18723	392.89	7.18712	-5.49579
-0.11962	-0.0002551	-0.12167	-0.0001669		7.18772	394.663	7.18761	-5.42988
-0.12067	-0.0002396	-0.12269	-0.0001544		7.18821	394.803	7.1881	-5.36758
-0.12176	-0.0002098	-0.12368	-0.0001585		7.1887	395.707	7.18858	-5.39984
-0.12259	-0.0002674	-0.12462	-0.0001909		7.18918	396.591	7.18907	-5.47592
-0.1236	-0.0002619	-0.12564	-0.0001805		7.18967	397.215	7.18956	-5.58182
-0.12446	-0.0003113	-0.12664	-0.0001793		7.19016	398.93	7.19005	-5.68907
-0.12555	-0.0002785	-0.12764	-0.0001799		7.19065	399.908	7.19054	-5.48787
-0.12663	-0.0002525	-0.12865	-0.000177		7.19114	399.48	7.19103	-5.50738
-0.12753	-0.000288	-0.12961	-0.0001937		7.19163	400.578	7.19152	-5.42265
-0.12861	-0.0002587	-0.13062	-0.0001913		7.19212	401.16	7.19201	-5.48332
-0.12946	-0.0003099	-0.13162	-0.00019		7.19261	401.211	7.1925	-5.39993
-0.13056	-0.0002762	-0.13262	-0.0001897		7.1931	400.78	7.19299	-5.42925
-0.13153	-0.000287	-0.13367	-0.0001652		7.19358	400.742	7.19347	-5.16172
-0.13267	-0.0002416	-0.13464	-0.0001797		7.19407	401.644	7.19396	-5.18639
-0.13352	-0.0002913	-0.13566	-0.0001715		7.19456	401.17	7.19445	-4.72916
-0.13453	-0.0002865	-0.13661	-0.0001939		7.19505	402.332	7.19494	-4.92508
-0.13569	-0.0002322	-0.13763	-0.0001858		7.19554	399.699	7.19543	-4.34205
-0.13645	-0.0003144	-0.13865	-0.0001773		7.19603	402.3	7.19592	-3.81241
-0.13752	-0.0002907	-0.13959	-0.0002043		7.19652	402.408	7.19641	-3.07391
-0.1384	-0.0003301	-0.14063	-0.0001862		7.19701	400.49	7.1969	-2.4913
-0.13951	-0.0002933	-0.14158	-0.0002099		7.1975	400.556	7.19739	-1.88959
-0.14033	-0.000354	-0.14255	-0.0002236		7.19799	399.445	7.19787	-1.28062
-0.14143	-0.0003208	-0.14361	-0.000194		7.19847	400.985	7.19836	-0.77912
-0.1424	-0.0003301	-0.14461	-0.0001959		7.19896	399.916	7.19885	0.73504
-0.1434	-0.0003289	-0.14554	-0.0002284		7.19945	399.836	7.19934	2.38465
-0.14445	-0.0003123	-0.14656	-0.0002191		7.19994	399.381	7.19983	4.9519
-0.14543	-0.0003203	-0.14755	-0.0002246		7.20043	397.891	7.20032	8.49822
-0.14646	-0.0003101	-0.14858	-0.0002114		7.20092	398.566	7.20081	13.6826
-0.14738	-0.0003355	-0.14955	-0.0002228		7.20141	397.923	7.2013	21.1264
-0.14832	-0.0003556	-0.15058	-0.0002095		7.2019	398.62	7.20179	29.6337
-0.14943	-0.0003195	-0.15159	-0.0002051		7.20239	397.438	7.20227	39.0779
-0.1504	-0.0003289	-0.15257	-0.0002146		7.20287	397.684	7.20276	51.215
-0.15142	-0.0003217	-0.15355	-0.000224		7.20336	396.583	7.20325	66.2184
-0.15239	-0.0003336	-0.15453	-0.0002334		7.20385	396.565	7.20374	83.8227
-0.15335	-0.000347	-0.15552	-0.0002419		7.20434	397.264	7.20423	110.583
-0.15434	-0.0003516	-0.15653	-0.0002368		7.20483	398.35	7.20472	151.547
-0.15534	-0.0003514	-0.15749	-0.0002554		7.20532	398.248	7.20521	200.094
-0.1564	-0.0003297	-0.1585	-0.0002494		7.20581	399.897	7.2057	227.434
-0.15723	-0.0003858	-0.15951	-0.0002436		7.2063	400.215	7.20619	188.008
-0.1583	-0.0003617	-0.16049	-0.0002573		7.20679	399.052	7.20668	116.111
-0.15929	-0.0003677	-0.16151	-0.0002462		7.20727	398.997	7.20716	63.0591
-0.16027	-0.0003723	-0.16254	-0.0002307		7.20776	397.658	7.20765	32.4539
-0.16131	-0.00036	-0.16351	-0.0002445		7.20825	398.709	7.20814	16.5854
-0.16243	-0.0003198	-0.1645	-0.0002496		7.20874	398.664	7.20863	8.44308
-0.16328	-0.0003713	-0.16549	-0.0002537		7.20923	397.425	7.20912	4.26649
-0.16434	-0.0003504	-0.16647	-0.0002674		7.20972	399.029	7.20961	1.88317
-0.1652	-0.0003978	-0.16751	-0.0002432		7.21021	400.426	7.2101	0.57313
-0.16618	-0.000402	-0.16851	-0.0002451		7.2107	399.868	7.21059	-0.63526
-0.16735	-0.0003477	-0.16953	-0.0002351		7.21119	400.089	7.21108	-1.20456
-0.16814	-0.0004173	-0.17051	-0.0002426		7.21168	400.561	7.21156	-1.77844
-0.16926	-0.0003767	-0.17144	-0.0002823		7.21216	400.9	7.21205	-1.85844
-0.17027	-0.0003737	-0.17247	-0.0002658		7.21265	400.176	7.21254	-1.85827
-0.17116	-0.0004114	-0.17347	-0.0002646		7.21314	400.629	7.21303	-1.94531
-0.17226	-0.0003773	-0.17441	-0.0002961		7.21363	403.409	7.21352	-2.0924
-0.17328	-0.0003688	-0.17544	-0.0002786		7.21412	402.769	7.21401	-2.29465
-0.17417	-0.0004077	-0.1765	-0.000251		7.21461	402.271	7.2145	-2.40782
-0.17515	-0.0004122	-0.17746	-0.0002719		7.2151	402.497	7.21499	-2.48014
-0.17627	-0.0003745	-0.17848	-0.0002621		7.21559	401.15	7.21548	-2.5929
-0.17709	-0.000433	-0.17952	-0.0002408		7.21608	402.404	7.21596	-2.36615
-0.17817	-0.0004069	-0.18045	-0.0002752		7.21656	402.733	7.21645	-2.18972
-0.17909	-0.0004343	-0.1814	-0.0003017		7.21705	402.929	7.21694	-2.45383
-0.18018	-0.0004039	-0.1824	-0.0002978		7.21754	402.946	7.21743	-2.56375
-0.18113	-0.000421	-0.18343	-0.0002826		7.21803	402.245	7.21792	-2.61572
-0.18219	-0.0003997	-0.1844	-0.0003004		7.21852	403.229	7.21841	-2.74099
-0.1832	-0.0003961	-0.18541	-0.0002958		7.21901	402.291	7.2189	-2.90863
-0.18427	-0.0003741	-0.18642	-0.0002912		7.2195	402.403	7.21939	-2.7186
-0.18521	-0.0003922	-0.18748	-0.0002587		7.21999	400.959	7.21988	-3.08989
-0.186	-0.0004649	-0.18844	-0.0002777		7.22048	401.152	7.22037	-3.21999
-0.18706	-0.000442	-0.18937	-0.0003141		7.22097	399.752	7.22085	-3.06742
-0.18799	-0.0004681	-0.19042	-0.0002899		7.22145	400.283	7.22134	-3.08477
-0.18884	-0.0005165	-0.19146	-0.0002681		7.22194	400.671	7.22183	-3.11195
-0.19007	-0.0004385	-0.19241	-0.0002937		7.22243	400.728	7.22232	-3.19352
-0.19101	-0.0004604	-0.19333	-0.0003373		7.22292	399.056	7.22281	-3.25969
-0.19219	-0.0004016	-0.19442	-0.000292		7.22341	399.116	7.2233	-3.21256
-0.19305	-0.0004456	-0.19537	-0.0003174		7.2239	400.341	7.22379	-3.40421
-0.19398	-0.0004705	-0.19633	-0.0003355		7.22439	397.757	7.22428	-3.45267
-0.19503	-0.000452	-0.19741	-0.000297		7.22488	399.475	7.22477	-3.44685
-0.19597	-0.0004731	-0.19838	-0.0003091		7.22537	398.996	7.22525	-3.58167
-0.19709	-0.0004342	-0.19929	-0.0003534		7.22585	398.351	7.22574	-3.40925
-0.19806	-0.0004445	-0.20035	-0.0003273		7.22634	396.998	7.22623	-3.48263
-0.19916	-0.0004098	-0.20137	-0.0003165		7.22683	397.24	7.22672	-3.23881
-0.19993	-0.0004862	-0.20226	-0.0003689		7.22732	395.779	7.22721	-3.61852
-0.20091	-0.000492	-0.20333	-0.0003353		7.22781	396.29	7.2277	-3.47685
-0.20193	-0.0004871	-0.20435	-0.0003249		7.2283	396.349	7.22819	-3.5514
-0.20299	-0.0004654	-0.20532	-0.000341		7.22879	396.005	7.22868	-3.50233
-0.20365	-0.0005809	-0.2063	-0.000351		7.22928	395.254	7.22917	-3.40278
-0.20499	-0.0004652	-0.20729	-0.000356		7.22977	396.584	7.22966	-3.73792
-0.20591	-0.0004949	-0.20835	-0.0003232		7.23025	397.114	7.23014	-3.66566
-0.20691	-0.000493	-0.20939	-0.000305		7.23074	394.166	7.23063	-3.35753
-0.20785	-0.000513	-0.21023	-0.0003839		7.23123	397.138	7.23112	-3.5595
-0.2088	-0.0005314	-0.21139	-0.0003027		7.23172	395.081	7.23161	-3.35914
-0.20986	-0.0005109	-0.21227	-0.000366		7.23221	395.843	7.2321	-3.2486
-0.21091	-0.0004945	-0.21326	-0.00037		7.2327	395.93	7.23259	-3.44958
-0.21172	-0.0005567	-0.21428	-0.0003613		7.23319	397.204	7.23308	-3.41025
-0.2129	-0.0004963	-0.21529	-0.0003543		7.23368	396.916	7.23357	-3.44622
-0.21396	-0.000476	-0.21617	-0.0004134		7.23417	397.016	7.23406	-3.37432
-0.21491	-0.0004929	-0.21721	-0.0003964		7.23466	396.726	7.23454	-3.47296
-0.21574	-0.0005515	-0.21826	-0.0003689		7.23514	397.129	7.23503	-3.49576
-0.21676	-0.0005417	-0.21923	-0.0003865		7.23563	398.938	7.23552	-3.28765
-0.21785	-0.0005128	-0.22023	-0.0003871		7.23612	398.45	7.23601	-3.15099
-0.21862	-0.0005908	-0.22117	-0.0004165		7.23661	398.699	7.2365	-3.39685
-0.21965	-0.0005816	-0.22223	-0.0003862		7.2371	398.899	7.23699	-3.24934
-0.22081	-0.0005255	-0.22317	-0.0004126		7.23759	398.504	7.23748	-3.41058
-0.22172	-0.0005574	-0.22421	-0.0003927		7.23808	398.652	7.23797	-3.63359
-0.22262	-0.0005887	-0.22515	-0.0004228		7.23857	400.596	7.23846	-3.46184
-0.22406	-0.0004436	-0.22617	-0.0004134		7.23906	399.512	7.23894	-3.33935
-0.22453	-0.0006187	-0.22717	-0.0004174		7.23954	399.325	7.23943	-3.27122
-0.22562	-0.0005915	-0.22818	-0.0004083		7.24003	400.283	7.23992	-3.15635
-0.22681	-0.0005262	-0.22919	-0.000404		7.24052	399.958	7.24041	-3.31356
-0.22763	-0.0005874	-0.2302	-0.0004015		7.24101	400.541	7.2409	-3.30936
-0.22875	-0.0005463	-0.23123	-0.0003859		7.2415	399.367	7.24139	-3.34652
-0.22974	-0.0005497	-0.23231	-0.0003464		7.24199	399.797	7.24188	-3.31806
-0.23082	-0.0005223	-0.2332	-0.0003989		7.24248	400.313	7.24237	-3.29503
-0.23166	-0.0005776	-0.23415	-0.000423		7.24297	401.435	7.24286	-3.17074
-0.23274	-0.0005485	-0.23525	-0.0003775		7.24346	401.076	7.24335	-3.15657
-0.23375	-0.0005474	-0.23623	-0.0003851		7.24395	401.772	7.24383	-3.21609
-0.23466	-0.0005764	-0.23715	-0.0004271		7.24443	401.476	7.24432	-3.32669
-0.23578	-0.0005365	-0.23821	-0.000396		7.24492	401.308	7.24481	-3.16776
-0.23688	-0.0005049	-0.2392	-0.0003981		7.24541	401.445	7.2453	-3.05532
-0.23765	-0.0005796	-0.24005	-0.0004742		7.2459	402.626	7.24579	-3.26165
-0.23886	-0.0005115	-0.24111	-0.0004472		7.24639	401.526	7.24628	-3.10743
-0.23975	-0.0005473	-0.24215	-0.0004236		7.24688	401.798	7.24677	-3.13953
-0.2406	-0.0005982	-0.24308	-0.0004592		7.24737	402.912	7.24726	-3.44409
-0.24164	-0.0005828	-0.24408	-0.0004605		7.24786	401.306	7.24775	-2.99657
-0.24276	-0.0005423	-0.24511	-0.0004431		7.24835	401.222	7.24823	-3.09438
-0.24362	-0.0005904	-0.24602	-0.0004898		7.24883	402.509	7.24872	-3.21519
-0.24454	-0.000617	-0.24708	-0.000461		7.24932	400.993	7.24921	-3.03904
-0.24548	-0.0006379	-0.24811	-0.0004441		7.24981	401.514	7.2497	-3.06124
-0.2466	-0.0005975	-0.24913	-0.0004343		7.2503	402.653	7.25019	-3.00858
-0.24751	-0.0006271	-0.25016	-0.0004216		7.25079	400.63	7.25068	-2.98098
-0.24871	-0.0005602	-0.25105	-0.0004725		7.25128	402.411	7.25117	-3.16217
-0.2495	-0.0006307	-0.25208	-0.0004603		7.25177	401.919	7.25166	-2.88188
-0.25049	-0.0006334	-0.25309	-0.0004559		7.25226	401.458	7.25215	-3.00374
-0.2518	-0.0005302	-0.25417	-0.0004146		7.25275	401.452	7.25264	-3.08669
-0.25263	-0.0005853	-0.25508	-0.0004586		7.25323	401.442	7.25312	-2.92134
-0.25359	-0.0005998	-0.25591	-0.0005463		7.25372	400.884	7.25361	-2.8688
-0.2546	-0.0005952	-0.25699	-0.0005051		7.25421	401.589	7.2541	-3.00621
-0.25568	-0.0005714	-0.25804	-0.0004799		7.2547	403.145	7.25459	-3.02094
-0.25651	-0.0006258	-0.25909	-0.0004557		7.25519	401.953	7.25508	-2.82867
-0.25736	-0.0006767	-0.26005	-0.0004769		7.25568	401.251	7.25557	-2.99656
-0.25856	-0.0006105	-0.26107	-0.0004659		7.25617	401.332	7.25606	-2.95732
-0.2594	-0.0006619	-0.262	-0.0004996		7.25666	401.682	7.25655	-2.90916
-0.26044	-0.0006487	-0.26304	-0.0004782		7.25715	401.818	7.25704	-2.86045
-0.2615	-0.0006306	-0.26394	-0.0005284		7.25764	401.565	7.25752	-2.90586
-0.26237	-0.0006746	-0.26493	-0.0005338		7.25812	401.606	7.25801	-2.92632
-0.26331	-0.0006947	-0.26597	-0.0005136		7.25861	401.317	7.2585	-2.95392
-0.26439	-0.0006651	-0.26692	-0.0005389		7.2591	399.031	7.25899	-2.90583
-0.26542	-0.0006556	-0.26796	-0.0005195		7.25959	400.955	7.25948	-2.94823
-0.26631	-0.0006928	-0.26901	-0.0004943		7.26008	399.913	7.25997	-2.77019
-0.26751	-0.0006281	-0.27006	-0.0004703		7.26057	399.293	7.26046	-2.95318
-0.26842	-0.000657	-0.27103	-0.0004848		7.26106	398.767	7.26095	-2.83948
-0.26948	-0.0006352	-0.27194	-0.0005308		7.26155	397.583	7.26144	-2.94594
-0.27036	-0.0006762	-0.27279	-0.0006064		7.26204	396.025	7.26192	-2.80624
-0.27116	-0.0007442	-0.27387	-0.0005669		7.26252	396.481	7.26241	-2.85668
-0.27221	-0.0007272	-0.27485	-0.0005733		7.26301	395.851	7.2629	-2.64197
-0.27316	-0.0007446	-0.27588	-0.0005624		7.2635	394.047	7.26339	-2.95095
-0.27439	-0.0006672	-0.27697	-0.0005138		7.26399	393.028	7.26388	-2.85178
-0.27515	-0.000747	-0.27787	-0.0005632		7.26448	392.664	7.26437	-2.6889
-0.27613	-0.0007524	-0.27884	-0.0005782		7.26497	391.873	7.26486	-2.77387
-0.2771	-0.0007624	-0.27988	-0.0005588		7.26546	390.943	7.26535	-2.85364
-0.2783	-0.0006981	-0.28087	-0.0005646		7.26595	389.779	7.26584	-2.89397
-0.27934	-0.0006834	-0.28189	-0.0005562		7.26644	390.43	7.26633	-2.78123
-0.28006	-0.000778	-0.28289	-0.0005571		7.26692	388.973	7.26681	-2.79865
-0.28118	-0.0007368	-0.2838	-0.0005979		7.26741	386.458	7.2673	-2.69941
-0.28169	-0.0009007	-0.28483	-0.0005836		7.2679	387.698	7.26779	-2.77981
-0.28325	-0.0007139	-0.28582	-0.0005891		7.26839	387.26	7.26828	-2.83955
-0.28427	-0.0007055	-0.28689	-0.0005531		7.26888	385.358	7.26877	-2.80894
-0.28522	-0.000724	-0.28785	-0.0005747		7.26937	385.078	7.26926	-2.79265
-0.28618	-0.0007356	-0.28876	-0.0006218		7.26986	384.011	7.26975	-2.74251
-0.28695	-0.0008145	-0.28978	-0.0006099		7.27035	384.605	7.27024	-2.66413
-0.28826	-0.0007109	-0.29076	-0.0006193		7.27084	385.332	7.27073	-2.66673
-0.28902	-0.0007897	-0.29177	-0.000617		7.27133	383.754	7.27121	-2.68813
-0.29015	-0.0007461	-0.29271	-0.0006435		7.27181	384.447	7.2717	-2.80087
-0.29092	-0.0008217	-0.29388	-0.0005578		7.2723	385.81	7.27219	-2.74673
-0.29204	-0.000783	-0.29478	-0.0006094		7.27279	386.337	7.27268	-2.65076
-0.29301	-0.0007938	-0.29587	-0.0005663		7.27328	388.074	7.27317	-2.62775
-0.29395	-0.0008119	-0.29687	-0.0005639		7.27377	389.868	7.27366	-2.96413
-0.29478	-0.0008699	-0.29781	-0.0005934		7.27426	393.189	7.27415	-2.80554
-0.29592	-0.0008222	-0.29879	-0.0006074		7.27475	398.306	7.27464	-2.82082
-0.29702	-0.0007916	-0.29963	-0.0006848		7.27524	404.197	7.27513	-2.57364
-0.29808	-0.000771	-0.30072	-0.0006394		7.27573	412.067	7.27561	-2.80832
-0.29901	-0.0007943	-0.30186	-0.000569		7.27621	424.584	7.2761	-2.79358
-0.29994	-0.0008177	-0.3027	-0.0006521		7.2767	442.024	7.27659	-2.62767
-0.30092	-0.0008245	-0.30384	-0.0005823		7.27719	469.565	7.27708	-2.55131
-0.30178	-0.0008688	-0.30473	-0.0006346		7.27768	509.754	7.27757	-2.45277
-0.30302	-0.0007901	-0.30573	-0.0006366		7.27817	562.219	7.27806	-2.48561
-0.30417	-0.0007413	-0.30669	-0.0006571		7.27866	623.58	7.27855	-2.49265
-0.30477	-0.0008736	-0.3077	-0.0006506		7.27915	659.625	7.27904	-2.45044
-0.30573	-0.0008873	-0.30876	-0.0006187		7.27964	637.925	7.27953	-2.67961
-0.30679	-0.0008651	-0.30973	-0.0006353		7.28013	573.851	7.28002	-2.43255
-0.30793	-0.0008206	-0.31051	-0.0007463		7.28062	505.136	7.2805	-2.88082
-0.30891	-0.0008278	-0.3117	-0.00065		7.2811	455.228	7.28099	-2.70331
-0.31008	-0.0007714	-0.31273	-0.0006373		7.28159	423.84	7.28148	-2.6781
-0.31085	-0.0008476	-0.31347	-0.0007668		7.28208	404.144	7.28197	-2.8182
-0.31187	-0.0008409	-0.31478	-0.0006084		7.28257	394.629	7.28246	-2.85518
-0.31263	-0.000919	-0.31572	-0.0006397		7.28306	388.719	7.28295	-2.87109
-0.31374	-0.0008831	-0.31668	-0.0006586		7.28355	383.7	7.28344	-3.01476
-0.31446	-0.000976	-0.31766	-0.0006716		7.28404	383.279	7.28393	-2.94979
-0.31545	-0.00098	-0.3188	-0.0005992		7.28453	383.697	7.28442	-2.90642
-0.31638	-0.001	-0.31937	-0.0008166		7.28502	382.618	7.2849	-2.96256
-0.31779	-0.0008681	-0.32065	-0.0006758		7.2855	385.519	7.28539	-2.90808
-0.3186	-0.00093	-0.32164	-0.0006801		7.28599	383.434	7.28588	-3.09732
-0.31955	-0.000947	-0.32258	-0.0007083		7.28648	386.025	7.28637	-3.04022
-0.32066	-0.0009099	-0.32355	-0.0007259		7.28697	385.99	7.28686	-2.93942
-0.32214	-0.0007503	-0.32456	-0.0007176		7.28746	388.289	7.28735	-2.97153
-0.32302	-0.0007888	-0.32544	-0.0007792		7.28795	388.884	7.28784	-3.20424
-0.32373	-0.0008878	-0.32652	-0.0007378		7.28844	389.726	7.28833	-3.22781
-0.32461	-0.000927	-0.32743	-0.0007832		7.28893	391.548	7.28882	-3.15782
-0.32536	-0.00101	-0.32845	-0.0007754		7.28942	391.544	7.28931	-3.20487
-0.32665	-0.000912	-0.32944	-0.0007824		7.2899	393.824	7.28979	-3.11911
-0.32738	-0.001	-0.33043	-0.0007857		7.29039	393.585	7.29028	-3.10526
-0.32856	-0.000945	-0.33147	-0.0007665		7.29088	394.355	7.29077	-2.96399
-0.32949	-0.000968	-0.33267	-0.0006673		7.29137	396.027	7.29126	-3.33501
-0.33052	-0.000956	-0.33364	-0.0006782		7.29186	397.436	7.29175	-3.27432
-0.33156	-0.000942	-0.3345	-0.0007515		7.29235	397.984	7.29224	-3.25552
-0.33307	-0.0007735	-0.3355	-0.000752		7.29284	397.465	7.29273	-3.13427
-0.33382	-0.0008571	-0.33641	-0.0007929		7.29333	399.339	7.29322	-3.3286
-0.33436	-0.00101	-0.33743	-0.0007851		7.29382	398.912	7.29371	-3.31824
-0.33547	-0.000974	-0.33846	-0.0007693		7.29431	400.111	7.29419	-3.19569
-0.33656	-0.000943	-0.33934	-0.0008302		7.29479	399.246	7.29468	-3.49265
-0.33725	-0.00105	-0.34041	-0.0007963		7.29528	400.342	7.29517	-3.46937
-0.3382	-0.00106	-0.34147	-0.0007652		7.29577	400.119	7.29566	-3.3249
-0.3391	-0.0011	-0.34248	-0.000761		7.29626	400.387	7.29615	-3.48281
-0.34046	-0.000977	-0.34333	-0.0008349		7.29675	400.626	7.29664	-3.50321
-0.34157	-0.000941	-0.34425	-0.0008741		7.29724	400.469	7.29713	-3.48893
-0.34236	-0.00101	-0.34532	-0.0008408		7.29773	399.784	7.29762	-3.50236
-0.34356	-0.000943	-0.34647	-0.0007627		7.29822	401.298	7.29811	-3.69232
-0.34422	-0.00106	-0.34749	-0.0007535		7.29871	399.391	7.29859	-3.43868
-0.3454	-0.000995	-0.34836	-0.0008206		7.29919	399.427	7.29908	-3.47517
-0.34642	-0.00099	-0.34938	-0.000809		7.29968	399.371	7.29957	-3.4705
-0.34745	-0.000979	-0.35033	-0.0008344		7.30017	399.865	7.30006	-3.66851
-0.34817	-0.00107	-0.35142	-0.0007902		7.30066	398.675	7.30055	-3.5025
-0.34937	-0.001	-0.3527	-0.0006481		7.30115	399.03	7.30104	-3.87462
-0.35035	-0.00101	-0.35335	-0.0008271		7.30164	398.276	7.30153	-3.71415
-0.35117	-0.00107	-0.3543	-0.0008513		7.30213	396.888	7.30202	-3.77487
-0.35191	-0.00116	-0.35556	-0.0007191		7.30262	398.059	7.30251	-3.88585
-0.35303	-0.00112	-0.35636	-0.000819		7.30311	396.809	7.303	-4.05359
-0.35437	-0.00101	-0.35727	-0.0008631		7.30359	397.802	7.30348	-3.69885
-0.35543	-0.000987	-0.35837	-0.0008148		7.30408	395.754	7.30397	-4.00397
-0.35604	-0.00112	-0.35928	-0.0008585		7.30457	396.434	7.30446	-3.67205
-0.35737	-0.00101	-0.36033	-0.0008356		7.30506	396.771	7.30495	-3.89775
-0.35817	-0.00107	-0.36142	-0.0007901		7.30555	396.288	7.30544	-4.04775
-0.35893	-0.00115	-0.3622	-0.0008992		7.30604	396.516	7.30593	-3.96047
-0.36007	-0.00111	-0.36306	-0.0009712		7.30653	397.157	7.30642	-3.72431
-0.36124	-0.00105	-0.36403	-0.0009859		7.30702	396.564	7.30691	-4.13669
-0.36259	-0.000934	-0.3655	-0.0007518		7.30751	396.858	7.3074	-4.02154
-0.3629	-0.00116	-0.36613	-0.0009353		7.308	397.301	7.30788	-4.15317
-0.36386	-0.00117	-0.36733	-0.0008357		7.30848	396.766	7.30837	-3.93513
-0.36496	-0.00114	-0.36812	-0.0009385		7.30897	397.78	7.30886	-4.19671
-0.36615	-0.00108	-0.36909	-0.0009563		7.30946	398.403	7.30935	-4.29763
-0.36686	-0.00117	-0.37015	-0.0009253		7.30995	398.772	7.30984	-4.19363
-0.36828	-0.00104	-0.37122	-0.000891		7.31044	399.93	7.31033	-4.29755
-0.36859	-0.00127	-0.37217	-0.0009125		7.31093	399.096	7.31082	-4.30179
-0.37005	-0.00111	-0.37314	-0.0009277		7.31142	400.278	7.31131	-4.41373
-0.37093	-0.00115	-0.37428	-0.0008621		7.31191	400.231	7.3118	-4.29818
-0.37201	-0.00113	-0.375	-0.0009987		7.3124	400.298	7.31229	-4.08707
-0.37223	-0.00139	-0.37588	-0.00106		7.31288	402.253	7.31277	-4.43367
-0.37369	-0.00123	-0.37701	-0.0009932		7.31337	400.949	7.31326	-4.37644
-0.37483	-0.00119	-0.37801	-0.0009928		7.31386	402.338	7.31375	-4.3171
-0.37608	-0.0011	-0.379	-0.001		7.31435	402.464	7.31424	-4.3702
-0.37655	-0.00128	-0.38025	-0.0008754		7.31484	401.428	7.31473	-4.5592
-0.3778	-0.0012	-0.38119	-0.000905		7.31533	403.775	7.31522	-4.51629
-0.37865	-0.00124	-0.38223	-0.0008867		7.31582	403.569	7.31571	-4.53729
-0.37955	-0.00128	-0.38308	-0.0009584		7.31631	403.293	7.3162	-4.66995
-0.38096	-0.00114	-0.38404	-0.0009793		7.3168	404.044	7.31669	-4.69828
-0.38203	-0.00112	-0.38509	-0.0009535		7.31729	402.317	7.31717	-4.58131
-0.38264	-0.00125	-0.38617	-0.0009147		7.31777	403.309	7.31766	-4.74829
-0.38357	-0.00127	-0.38696	-0.00102		7.31826	403.395	7.31815	-4.91327
-0.38471	-0.00123	-0.38818	-0.00091		7.31875	402.336	7.31864	-4.76743
-0.38574	-0.00122	-0.38913	-0.0009364		7.31924	402.208	7.31913	-4.63738
-0.38677	-0.00121	-0.3898	-0.0011		7.31973	402.367	7.31962	-4.7986
-0.38773	-0.00122	-0.39077	-0.00112		7.32022	402.44	7.32011	-4.75953
-0.38849	-0.0013	-0.39187	-0.00107		7.32071	401.822	7.3206	-4.71224
-0.38945	-0.00131	-0.39295	-0.00102		7.3212	402.673	7.32109	-4.90663
-0.38979	-0.00153	-0.39387	-0.00107		7.32169	402.147	7.32157	-4.90792
-0.39157	-0.00127	-0.39488	-0.00106		7.32217	401.543	7.32206	-5.04206
-0.39239	-0.00133	-0.39577	-0.00111		7.32266	401.292	7.32255	-5.00191
-0.39364	-0.00125	-0.39683	-0.00109		7.32315	400.968	7.32304	-5.10349
-0.39467	-0.00124	-0.39802	-0.0009885		7.32364	400.341	7.32353	-5.04423
-0.39548	-0.0013	-0.39903	-0.0009837		7.32413	399.567	7.32402	-5.12428
-0.39616	-0.00141	-0.39977	-0.00111		7.32462	399.829	7.32451	-4.95076
-0.39759	-0.00127	-0.40096	-0.00102		7.32511	399.84	7.325	-5.11742
-0.39863	-0.00125	-0.40187	-0.00106		7.3256	397.252	7.32549	-5.14324
-0.39906	-0.00144	-0.40287	-0.00107		7.32609	398.538	7.32598	-5.00853
-0.40014	-0.00142	-0.40367	-0.00117		7.32657	399.653	7.32646	-5.18572
-0.40155	-0.00128	-0.40494	-0.00103		7.32706	397.292	7.32695	-5.11052
-0.40226	-0.00138	-0.4057	-0.00115		7.32755	396.248	7.32744	-4.94016
-0.40315	-0.00141	-0.40691	-0.00104		7.32804	396.971	7.32793	-5.27604
-0.40414	-0.00142	-0.40803	-0.000987		7.32853	396.316	7.32842	-5.20013
-0.4052	-0.0014	-0.40878	-0.00111		7.32902	394.808	7.32891	-5.45452
-0.40614	-0.00141	-0.40972	-0.00114		7.32951	396.581	7.3294	-5.60142
-0.40742	-0.00132	-0.41086	-0.00107		7.33	394.808	7.32989	-5.55128
-0.4082	-0.0014	-0.41184	-0.00108		7.33049	395.485	7.33038	-5.53462
-0.40903	-0.00145	-0.41258	-0.00121		7.33098	395.795	7.33086	-5.45419
-0.40995	-0.00148	-0.41363	-0.00119		7.33146	395.773	7.33135	-5.48672
-0.41091	-0.00149	-0.41478	-0.00111		7.33195	396.01	7.33184	-5.60156
-0.41191	-0.00149	-0.41577	-0.00112		7.33244	395.609	7.33233	-5.6142
-0.41287	-0.00151	-0.4166	-0.0012		7.33293	394.969	7.33282	-5.65108
-0.41381	-0.00153	-0.4175	-0.00125		7.33342	395.173	7.33331	-5.4715
-0.41529	-0.00137	-0.4184	-0.0013		7.33391	395.763	7.3338	-5.58554
-0.41527	-0.00171	-0.41964	-0.00118		7.3344	397.263	7.33429	-5.8466
-0.41674	-0.00155	-0.42057	-0.00121		7.33489	397.437	7.33478	-5.574
-0.41763	-0.00159	-0.42166	-0.00117		7.33538	397.323	7.33526	-5.71571
-0.41864	-0.00158	-0.42225	-0.00138		7.33586	397.331	7.33575	-5.6278
-0.41971	-0.00156	-0.4235	-0.00125		7.33635	398.187	7.33624	-5.45452
-0.4207	-0.00156	-0.42462	-0.00119		7.33684	398.474	7.33673	-5.29962
-0.42204	-0.00145	-0.42559	-0.0012		7.33733	399.099	7.33722	-5.23037
-0.42301	-0.00146	-0.42666	-0.00117		7.33782	399.103	7.33771	-5.17002
-0.42408	-0.00144	-0.4275	-0.00125		7.33831	399.839	7.3382	-5.1282
-0.42482	-0.00152	-0.42847	-0.00127		7.3388	399.063	7.33869	-4.684
-0.42558	-0.0016	-0.4296	-0.0012		7.33929	398.947	7.33918	-3.80193
-0.42681	-0.00153	-0.4307	-0.00115		7.33978	400.172	7.33967	-3.31817
-0.42754	-0.00162	-0.43158	-0.00121		7.34027	401.563	7.34015	-2.86808
-0.42849	-0.00163	-0.43247	-0.00127		7.34075	401.147	7.34064	-2.25931
-0.42985	-0.00151	-0.43334	-0.00133		7.34124	401.97	7.34113	-1.68786
-0.43063	-0.00159	-0.43432	-0.00134		7.34173	402.221	7.34162	-0.57711
-0.43103	-0.00179	-0.43527	-0.00137		7.34222	401.263	7.34211	0.58607
-0.43264	-0.00158	-0.43645	-0.00128		7.34271	400.535	7.3426	2.59948
-0.43372	-0.00156	-0.43729	-0.00135		7.3432	402.45	7.34309	5.11409
-0.43406	-0.00178	-0.43806	-0.00147		7.34369	402.628	7.34358	9.13086
-0.43533	-0.00169	-0.43888	-0.00156		7.34418	401.403	7.34407	14.1732
-0.43622	-0.00173	-0.44003	-0.00149		7.34467	402.093	7.34455	21.7031
-0.43783	-0.00152	-0.44132	-0.00134		7.34515	402.58	7.34504	29.8717
-0.4383	-0.0017	-0.44242	-0.00129		7.34564	400.856	7.34553	39.6329
-0.43966	-0.00158	-0.44334	-0.00133		7.34613	402.289	7.34602	52.5417
-0.44037	-0.00167	-0.44397	-0.00152		7.34662	402.817	7.34651	67.7015
-0.44174	-0.00155	-0.4451	-0.00145		7.34711	401.847	7.347	86.3262
-0.44223	-0.00172	-0.44611	-0.00145		7.3476	401.558	7.34749	115.41
-0.4429	-0.00183	-0.44708	-0.00146		7.34809	403.201	7.34798	156.436
-0.44412	-0.00176	-0.44829	-0.00136		7.34858	404.131	7.34847	203.245
-0.44519	-0.00173	-0.44935	-0.00133		7.34907	404.509	7.34896	224.275
-0.44594	-0.00182	-0.45053	-0.00124		7.34955	403.058	7.34944	179.798
-0.44678	-0.00187	-0.4511	-0.00145		7.35004	401.714	7.34993	110.849
-0.44777	-0.00187	-0.45221	-0.0014		7.35053	401.256	7.35042	61.0623
-0.4492	-0.00173	-0.45324	-0.00138		7.35102	401.592	7.35091	32.3437
-0.4504	-0.00166	-0.45368	-0.00166		7.35151	401.825	7.3514	17.157
-0.45105	-0.00178	-0.45488	-0.00156		7.352	400.679	7.35189	9.06716
-0.45135	-0.00201	-0.45577	-0.00161		7.35249	401.28	7.35238	4.96168
-0.45288	-0.00184	-0.45675	-0.00162		7.35298	400.665	7.35287	2.75393
-0.45449	-0.00163	-0.45778	-0.00161		7.35347	400.456	7.35336	1.20113
-0.45509	-0.00177	-0.45892	-0.00154		7.35396	399.4	7.35384	0.12077
-0.45547	-0.00198	-0.45986	-0.00157		7.35444	400.541	7.35433	-0.81674
-0.45692	-0.00182	-0.46076	-0.00162		7.35493	400.448	7.35482	-1.20371
-0.45776	-0.00187	-0.46194	-0.00153		7.35542	399.686	7.35531	-1.56674
-0.45897	-0.00181	-0.46303	-0.00149		7.35591	400.377	7.3558	-1.54059
-0.45971	-0.00189	-0.46388	-0.00156		7.3564	400.211	7.35629	-1.87383
-0.46084	-0.00185	-0.46482	-0.00159		7.35689	400	7.35678	-2.03477
-0.46162	-0.00192	-0.46565	-0.00168		7.35738	399.787	7.35727	-2.30778
-0.46258	-0.00194	-0.46674	-0.00163		7.35787	398.657	7.35776	-2.35581
-0.4639	-0.00183	-0.46773	-0.00163		7.35836	399.235	7.35824	-2.29252
-0.46425	-0.00205	-0.46865	-0.00168		7.35884	400.117	7.35873	-2.42635
-0.46573	-0.00189	-0.46944	-0.00178		7.35933	401.306	7.35922	-2.44759
-0.46662	-0.00192	-0.4705	-0.00175		7.35982	398.571	7.35971	-2.48225
-0.46703	-0.00212	-0.47138	-0.00181		7.36031	399.874	7.3602	-2.64208
-0.46817	-0.00207	-0.47237	-0.00181		7.3608	399.564	7.36069	-3.00722
-0.46906	-0.00211	-0.47355	-0.00173		7.36129	398.79	7.36118	-3.02372
-0.4705	-0.00196	-0.47447	-0.00177		7.36178	398.515	7.36167	-3.09939
-0.47163	-0.00192	-0.47573	-0.00164		7.36227	398.974	7.36216	-3.11316
-0.47245	-0.00198	-0.47662	-0.00169		7.36276	399.131	7.36265	-3.15802
-0.47311	-0.00209	-0.47763	-0.00169		7.36324	398.769	7.36313	-3.27183
-0.47431	-0.00203	-0.47864	-0.00168		7.36373	398.574	7.36362	-3.25868
-0.47512	-0.00209	-0.47947	-0.00177		7.36422	397.312	7.36411	-3.36955
-0.47596	-0.00215	-0.4805	-0.00175		7.36471	398.371	7.3646	-3.49748
-0.47748	-0.00197	-0.48172	-0.00164		7.3652	396.662	7.36509	-3.60836
-0.47814	-0.00208	-0.48277	-0.00162		7.36569	397.078	7.36558	-3.52924
-0.47896	-0.00214	-0.48345	-0.00178		7.36618	395.868	7.36607	-3.95361
-0.48004	-0.00212	-0.48484	-0.00158		7.36667	393.573	7.36656	-3.8247
-0.48058	-0.00227	-0.48532	-0.00184		7.36716	394.671	7.36705	-3.95591
-0.48183	-0.00219	-0.48641	-0.0018		7.36765	391.947	7.36753	-3.75168
-0.48286	-0.00218	-0.48691	-0.00204		7.36813	392.862	7.36802	-3.89842
-0.48424	-0.00205	-0.48798	-0.00201		7.36862	391.873	7.36851	-3.7561
-0.48504	-0.00212	-0.48931	-0.00185		7.36911	391.057	7.369	-3.89238
-0.48596	-0.00214	-0.4903	-0.00185		7.3696	390.578	7.36949	-3.83599
-0.48683	-0.00219	-0.4914	-0.0018		7.37009	389.762	7.36998	-4.02516
-0.48853	-0.00195	-0.49208	-0.00196		7.37058	390.137	7.37047	-3.86471
-0.48903	-0.00212	-0.4931	-0.00195		7.37107	387.808	7.37096	-3.99313
-0.48987	-0.00217	-0.49417	-0.00192		7.37156	389.338	7.37145	-3.99875
-0.4905	-0.0023	-0.49508	-0.00196		7.37205	387.587	7.37193	-4.04966
-0.49159	-0.00227	-0.49599	-0.002		7.37253	387.026	7.37242	-4.02892
-0.49229	-0.00237	-0.49696	-0.00202		7.37302	387.769	7.37291	-4.08058
-0.49381	-0.00219	-0.49787	-0.00206		7.37351	388.643	7.3734	-3.93881
-0.49426	-0.00238	-0.49922	-0.00189		7.374	388.791	7.37389	-3.97734
-0.49541	-0.00233	-0.49983	-0.00209		7.37449	389.233	7.37438	-3.82521
-0.49643	-0.00232	-0.50075	-0.00213		7.37498	388.459	7.37487	-4.05362
-0.4971	-0.00243	-0.50172	-0.00214		7.37547	392.86	7.37536	-3.82253
-0.49792	-0.00249	-0.50246	-0.00227		7.37596	395.35	7.37585	-3.94047
-0.49932	-0.00236	-0.5036	-0.0022		7.37645	398.734	7.37634	-3.72466
-0.50059	-0.00227	-0.50468	-0.00216		7.37694	404.017	7.37682	-3.89257
-0.50091	-0.00249	-0.50585	-0.00207		7.37742	410.421	7.37731	-3.99458
-0.50204	-0.00245	-0.50661	-0.0022		7.37791	420.783	7.3778	-3.82669
-0.50317	-0.00241	-0.5078	-0.0021		7.3784	434.52	7.37829	-3.63538
-0.50405	-0.00245	-0.50861	-0.0022		7.37889	454.119	7.37878	-3.68023
-0.50516	-0.00241	-0.50986	-0.00207		7.37938	480.433	7.37927	-3.55985
-0.50624	-0.00238	-0.51022	-0.00239		7.37987	516.512	7.37976	-3.59731
-0.5066	-0.0026	-0.51155	-0.00222		7.38036	562.123	7.38025	-3.66633
-0.50817	-0.00241	-0.5127	-0.00215		7.38085	604.113	7.38074	-3.33703
-0.50855	-0.00261	-0.51368	-0.00216		7.38134	621.553	7.38122	-3.53635
-0.50978	-0.00253	-0.51406	-0.00247		7.38182	599.257	7.38171	-3.46534
-0.51077	-0.00254	-0.51525	-0.00237		7.38231	546.878	7.3822	-3.6122
-0.51148	-0.00264	-0.51675	-0.00213		7.3828	495.383	7.38269	-3.77323
-0.51303	-0.00245	-0.51739	-0.0023		7.38329	452.749	7.38318	-3.69331
-0.51375	-0.00255	-0.51829	-0.00236		7.38378	425.38	7.38367	-3.85844
-0.51486	-0.00251	-0.51924	-0.00238		7.38427	407.726	7.38416	-3.76229
-0.51507	-0.00277	-0.52036	-0.00232		7.38476	396.121	7.38465	-3.5165
-0.51609	-0.00277	-0.52117	-0.00241		7.38525	389.63	7.38514	-3.43036
-0.51789	-0.0025	-0.52206	-0.00247		7.38574	385.872	7.38563	-3.55369
-0.51916	-0.00241	-0.52323	-0.00238		7.38622	385.054	7.38611	-3.66781
-0.52024	-0.00239	-0.52384	-0.00258		7.38671	382.53	7.3866	-3.63231
-0.52089	-0.0025	-0.52535	-0.00232		7.3872	382.324	7.38709	-3.66981
-0.52135	-0.00268	-0.52579	-0.0026		7.38769	383.275	7.38758	-3.6715
-0.522	-0.0028	-0.52718	-0.00241		7.38818	383.84	7.38807	-3.43693
-0.52348	-0.00264	-0.52803	-0.00248		7.38867	384.936	7.38856	-3.64062
-0.52403	-0.00279	-0.52899	-0.00251		7.38916	385.893	7.38905	-3.62742
-0.52523	-0.00272	-0.53014	-0.00243		7.38965	387.291	7.38954	-3.61363
-0.52607	-0.00277	-0.53136	-0.00232		7.39014	388.443	7.39003	-3.3396
-0.52777	-0.00254	-0.5319	-0.00255		7.39063	390.113	7.39051	-3.49153
-0.52758	-0.00294	-0.53272	-0.00264		7.39111	390.726	7.391	-3.48675
-0.52934	-0.00268	-0.53351	-0.00274		7.3916	391.708	7.39149	-3.5037
-0.53014	-0.00275	-0.53471	-0.00264		7.39209	392.248	7.39198	-3.53367
-0.53121	-0.00273	-0.53579	-0.00261		7.39258	392.869	7.39247	-3.38087
-0.53229	-0.0027	-0.53644	-0.00278		7.39307	394.613	7.39296	-3.3386
-0.53211	-0.0031	-0.5374	-0.0028		7.39356	397.333	7.39345	-3.3308
-0.5339	-0.00283	-0.53868	-0.00266		7.39405	396.593	7.39394	-3.44809
-0.53507	-0.00277	-0.53989	-0.00255		7.39454	398.471	7.39443	-3.51024
-0.53602	-0.00279	-0.54087	-0.00257		7.39503	398.775	7.39491	-3.23149
-0.5366	-0.00293	-0.54158	-0.00271		7.39551	399.909	7.3954	-3.15695
-0.53794	-0.00282	-0.54226	-0.00287		7.396	401.028	7.39589	-3.29857
-0.53856	-0.00294	-0.54319	-0.0029		7.39649	400.857	7.39638	-3.03871
-0.53891	-0.00316	-0.54396	-0.00302		7.39698	402.042	7.39687	-3.14671
-0.54051	-0.00296	-0.54533	-0.00283		7.39747	401.053	7.39736	-3.11759
-0.54121	-0.00306	-0.54626	-0.00287		7.39796	401.632	7.39785	-3.12733
-0.54201	-0.00313	-0.54766	-0.00267		7.39845	401.452	7.39834	-3.13626
-0.5428	-0.0032	-0.5486	-0.0027		7.39894	403.093	7.39883	-3.05964
-0.54439	-0.003	-0.54927	-0.00287		7.39943	403.044	7.39932	-2.87054
-0.54527	-0.00304	-0.55017	-0.00292		7.39992	403.549	7.3998	-2.61889
-0.54587	-0.00317	-0.55119	-0.0029		7.4004	402.826	7.40029	-2.9142
-0.54735	-0.00302	-0.55196	-0.00302		7.40089	402.281	7.40078	-2.83095
-0.54755	-0.00328	-0.55282	-0.00309		7.40138	402.856	7.40127	-2.87551
-0.54907	-0.00311	-0.55393	-0.00304		7.40187	402.78	7.40176	-2.80409
-0.54971	-0.00323	-0.5547	-0.00315		7.40236	401.449	7.40225	-2.70738
-0.55029	-0.00337	-0.55603	-0.00298		7.40285	400.946	7.40274	-2.71751
-0.55187	-0.00317	-0.55702	-0.00299		7.40334	400.837	7.40323	-2.7001
-0.5529	-0.00316	-0.55785	-0.00308		7.40383	399.754	7.40372	-2.59118
-0.55337	-0.00334	-0.55858	-0.00321		7.40432	399.126	7.4042	-2.52149
-0.55432	-0.00336	-0.55967	-0.00317		7.4048	399.853	7.40469	-2.28063
-0.55537	-0.00334	-0.56069	-0.00316		7.40529	399.429	7.40518	-2.38899
-0.55662	-0.00326	-0.56156	-0.00322		7.40578	398.789	7.40567	-2.32547
-0.55709	-0.00343	-0.56259	-0.00321		7.40627	397.688	7.40616	-2.26236
-0.55782	-0.00353	-0.56337	-0.00331		7.40676	398.592	7.40665	-2.32338
-0.55837	-0.00367	-0.56445	-0.00327		7.40725	398.815	7.40714	-2.50302
-0.55961	-0.0036	-0.56554	-0.00323		7.40774	398.085	7.40763	-2.44617
-0.56093	-0.00349	-0.56682	-0.00309		7.40823	397.096	7.40812	-2.25918
-0.56189	-0.0035	-0.56757	-0.00322		7.40872	396.713	7.40861	-2.26828
-0.56326	-0.00338	-0.56855	-0.00322		7.4092	397.154	7.40909	-2.22578
-0.56362	-0.00359	-0.56931	-0.00334		7.40969	396.984	7.40958	-2.16211
-0.56424	-0.00372	-0.57015	-0.00343		7.41018	396.623	7.41007	-2.14847
-0.56587	-0.00351	-0.57122	-0.00339		7.41067	396.134	7.41056	-1.97465
-0.56714	-0.00342	-0.57201	-0.00349		7.41116	396.34	7.41105	-1.95481
-0.56667	-0.00391	-0.57353	-0.00324		7.41165	396.33	7.41154	-1.91351
-0.56816	-0.00374	-0.5746	-0.0032		7.41214	397.277	7.41203	-1.92682
-0.5696	-0.0036	-0.5754	-0.0033		7.41263	397.41	7.41252	-2.07411
-0.57037	-0.00367	-0.57607	-0.00347		7.41312	397.113	7.41301	-1.73132
-0.57031	-0.00403	-0.57711	-0.00345		7.41361	397.32	7.41349	-1.75181
-0.57182	-0.00386	-0.57812	-0.00344		7.41409	398.59	7.41398	-1.68538
-0.57312	-0.00376	-0.57851	-0.00374		7.41458	396.404	7.41447	-1.96841
-0.57296	-0.00414	-0.58	-0.0035		7.41507	398.422	7.41496	-1.7977
-0.57479	-0.00387	-0.58074	-0.00363		7.41556	398.305	7.41545	-1.74937
-0.57518	-0.00407	-0.58182	-0.00359		7.41605	399.327	7.41594	-1.68462
-0.57655	-0.00395	-0.58337	-0.00332		7.41654	398.66	7.41643	-1.54001
-0.57724	-0.00405	-0.5839	-0.00355		7.41703	398.248	7.41692	-1.85436
-0.57908	-0.00377	-0.58457	-0.00372		7.41752	399.244	7.41741	-1.40044
-0.57918	-0.00407	-0.58583	-0.00359		7.41801	401.12	7.41789	-1.5621
-0.58085	-0.00385	-0.58661	-0.00369		7.41849	400.38	7.41838	-1.47074
-0.5821	-0.00376	-0.58722	-0.00389		7.41898	401.253	7.41887	-1.37822
-0.58322	-0.00372	-0.58837	-0.00381		7.41947	400.752	7.41936	-1.32929
-0.58408	-0.00377	-0.58954	-0.00373		7.41996	401.071	7.41985	-1.35835
-0.58466	-0.00391	-0.59037	-0.00381		7.42045	401.626	7.42034	-1.30769
-0.58561	-0.00393	-0.59112	-0.00394		7.42094	402.15	7.42083	-1.31943
-0.58654	-0.00395	-0.5923	-0.00385		7.42143	402.738	7.42132	-1.38963
-0.58664	-0.00425	-0.59332	-0.00384		7.42192	401.956	7.42181	-1.17235
-0.58778	-0.0042	-0.59439	-0.0038		7.42241	401.601	7.4223	-1.17291
-0.58877	-0.00421	-0.5954	-0.0038		7.42289	402.035	7.42278	-1.03289
-0.5892	-0.00439	-0.59632	-0.00384		7.42338	402.954	7.42327	-1.09344
-0.59059	-0.00427	-0.59739	-0.00381		7.42387	402.975	7.42376	-0.97127
-0.59141	-0.00433	-0.59801	-0.004		7.+F606:I67042436	402.167	7.42425	-0.85022
-0.59213	-0.00442	-0.59891	-0.00405		7.42485	402.869	7.42474	-1.02014
-0.59345	-0.00431	-0.59982	-0.00409		7.42534	403.006	7.42523	-1.05708
-0.59535	-0.00401	-0.60087	-0.00407		7.42583	401.979	7.42572	-0.96713
-0.59581	-0.00419	-0.60213	-0.00394		7.42632	401.623	7.42621	-0.91215
-0.59553	-0.00462	-0.60304	-0.00398		7.42681	401.494	7.4267	-0.90584
-0.59773	-0.00422	-0.60417	-0.00392
-0.59783	-0.00452	-0.60451	-0.00425
-0.5997	-0.00423	-0.60553	-0.00424
-0.60066	-0.00424	-0.60692	-0.00404
-0.60182	-0.00419	-0.60788	-0.00406
-0.60292	-0.00416	-0.60846	-0.00427
-0.60208	-0.00477	-0.60902	-0.00449
-0.60364	-0.00458	-0.61055	-0.00423

## Sheet: Figure 2b
PI-300	Cu/PI-300	Cu/C
0	6.56	0.17

## Sheet: Figure 2c
x	y(bar)	y(line)
2.5	5.14	5.22
3.75	7.07	5.47
5	13	6.56
6.25	12.08	6.35
7.5	11.38	6.24

## Sheet: Figure 2d
x	y(bar)	y(line)
-0.2	7.28	6.24
-0.3	13	6.56
-0.4	17.24	5.54
-0.5	12.8	3.77
-0.6	10.87	1.89

## Sheet: Figure 3a
	Cu	PI-300	PI-400	PI-600	Cu/PI-300
Ec		0.1	0.16	0.2
Ev		2.91	2.58	1.45
Ef	0.47	2.62	2.53	1.4	2.41

## Sheet: Figure 3d
1	6.85
2	6.68
3	5.76

## Sheet: Figure 3e
x(red)	y	x(blue)	y	x(green)	y
965	11036.7	965	9501.19	965	7958.37
964.9	10941.5	964.9	9427.33	964.9	8086.67
964.8	11060.6	964.8	9415	964.8	8138.06
964.7	10891.7	964.7	9409.95	964.7	8062.47
964.6	10965.6	964.6	9429.12	964.6	8109.36
964.5	11187.1	964.5	9371.01	964.5	8127.58
964.4	11026.4	964.4	9329.48	964.4	8101.66
964.3	11042.6	964.3	9432.86	964.3	8095.2
964.2	10850.7	964.2	9542.22	964.2	8012.3
964.1	11109.6	964.1	9647.72	964.1	8141.13
964	11217.2	964	9604	964	8157.94
963.9	10944.2	963.9	9550.54	963.9	8139.41
963.8	11242.6	963.8	9578.21	963.8	8239.27
963.7	11198.3	963.7	9522.46	963.7	8256.88
963.6	11286.2	963.6	9545	963.6	8271.48
963.5	11238.9	963.5	9548.15	963.5	8253.64
963.4	11357.2	963.4	9545.16	963.4	8236
963.3	11472.5	963.3	9565.11	963.3	8169.03
963.2	11530.6	963.2	9655.56	963.2	8225.21
963.1	11545.8	963.1	9700.22	963.1	8353.34
963	11645.5	963	9653.98	963	8301
962.9	11548.6	962.9	9631.95	962.9	8403.19
962.8	11504.3	962.8	9608.72	962.8	8463.89
962.7	11703.6	962.7	9637.02	962.7	8422.04
962.6	11755.3	962.6	9673.92	962.6	8411.29
962.5	11776	962.5	9564.28	962.5	8377.98
962.4	11699.2	962.4	9583.8	962.4	8350.91
962.3	11649.9	962.3	9730.28	962.3	8348.4
962.2	11631.7	962.2	9682.34	962.2	8297.26
962.1	11679.2	962.1	9569.43	962.1	8264.46
962	11527.1	962	9512.74	962	8320.33
961.9	11569	961.9	9565.65	961.9	8405.8
961.8	11576.6	961.8	9555.33	961.8	8331.63
961.7	11441.5	961.7	9414.61	961.7	8158.82
961.6	11503.3	961.6	9295.58	961.6	8142.5
961.5	11484.3	961.5	9310.49	961.5	8122.68
961.4	11156.1	961.4	9399.2	961.4	8140.99
961.3	11238.4	961.3	9463.48	961.3	8118.65
961.2	11103.5	961.2	9449.24	961.2	8101.13
961.1	11211.3	961.1	9452.46	961.1	8022.08
961	11078.4	961	9466.28	961	8018.72
960.9	11036	960.9	9467.21	960.9	8008.05
960.8	11066.8	960.8	9411.3	960.8	8091.07
960.7	10960.3	960.7	9375.38	960.7	8111.76
960.6	10803.1	960.6	9255.41	960.6	8070.21
960.5	10971.9	960.5	9270.69	960.5	7888.93
960.4	10915.4	960.4	9305.24	960.4	7926.63
960.3	10711.1	960.3	9341.46	960.3	7993.35
960.2	10706.1	960.2	9165.44	960.2	8033.95
960.1	10865.1	960.1	9143.12	960.1	7986.74
960	10736	960	9282.59	960	7985.03
959.9	10618	959.9	9243.14	959.9	7931.74
959.8	10575.9	959.8	9209.37	959.8	7855.79
959.7	10788.8	959.7	9199.08	959.7	7788.06
959.6	10538.4	959.6	9173.26	959.6	7834.66
959.5	10597.9	959.5	9234.66	959.5	7939.88
959.4	10469.1	959.4	9273.25	959.4	7912.96
959.3	10511.6	959.3	9288.53	959.3	7888.4
959.2	10579.6	959.2	9215.58	959.2	7880.71
959.1	10595.4	959.1	9124.88	959.1	7879.84
959	10578	959	9205.07	959	7943.52
958.9	10620.4	958.9	9212.7	958.9	8027.13
958.8	10803.7	958.8	9202.08	958.8	7968.91
958.7	10486.3	958.7	9218.13	958.7	7905.62
958.6	10460.6	958.6	9247.33	958.6	7903.45
958.5	10495.8	958.5	9273.04	958.5	7913.59
958.4	10541.1	958.4	9227.5	958.4	7971.04
958.3	10603.7	958.3	9220.58	958.3	7984.12
958.2	10563.2	958.2	9181.66	958.2	8072.73
958.1	10384.7	958.1	9163.07	958.1	7981.65
958	10701.3	958	9150.77	958	7911.38
957.9	10602.4	957.9	9130.9	957.9	7949.01
957.8	10520.2	957.8	9079.19	957.8	7928.12
957.7	10529	957.7	9127.63	957.7	7993.69
957.6	10302.8	957.6	9216.6	957.6	7959.37
957.5	10592.5	957.5	9163.4	957.5	7981.15
957.4	10586.7	957.4	9086.68	957.4	8007.33
957.3	10542.7	957.3	9071.45	957.3	7989.83
957.2	10792.1	957.2	9229.52	957.2	7995.03
957.1	10655.8	957.1	9343.09	957.1	7969.63
957	10667.8	957	9265.49	957	8004.52
956.9	10648.3	956.9	9249.04	956.9	8009.16
956.8	10501.9	956.8	9185.13	956.8	7972.26
956.7	10646.6	956.7	9176.37	956.7	7954.04
956.6	10457.1	956.6	9191.56	956.6	7933.65
956.5	10614.4	956.5	9175.16	956.5	7983.5
956.4	10502.7	956.4	9151.11	956.4	8002.82
956.3	10545.7	956.3	9248.48	956.3	8101.93
956.2	10883.6	956.2	9240.24	956.2	8097.28
956.1	10823.7	956.1	9178.55	956.1	8117.93
956	10849.9	956	9210.08	956	8025.73
955.9	10897.2	955.9	9312.22	955.9	8068.12
955.8	10958.3	955.8	9308.38	955.8	8168.09
955.7	10938.3	955.7	9309.5	955.7	8177.68
955.6	10918.6	955.6	9446.77	955.6	8110.07
955.5	11090.5	955.5	9426.8	955.5	8106.07
955.4	11055.4	955.4	9343.44	955.4	8214.97
955.3	11104.1	955.3	9479.09	955.3	8281.97
955.2	11127.8	955.2	9607	955.2	8274.31
955.1	11196.6	955.1	9562.22	955.1	8354.35
955	11350	955	9518.79	955	8290.1
954.9	11482.5	954.9	9522.91	954.9	8305.7
954.8	11496	954.8	9521.49	954.8	8396.32
954.7	11503	954.7	9470.52	954.7	8413.17
954.6	11612	954.6	9539.47	954.6	8353.68
954.5	11716.5	954.5	9655.01	954.5	8381.2
954.4	11505	954.4	9732.47	954.4	8350.71
954.3	11629.9	954.3	9775.7	954.3	8389.73
954.2	11619.3	954.2	9708.68	954.2	8520.59
954.1	11697.1	954.1	9632.11	954.1	8505.26
954	11814	954	9681.99	954	8472.02
953.9	11575.2	953.9	9739.03	953.9	8498.05
953.8	11811.8	953.8	9766.53	953.8	8619.99
953.7	11858.6	953.7	9849.81	953.7	8635.15
953.6	11747.3	953.6	9896.8	953.6	8650.35
953.5	11574.4	953.5	9818.17	953.5	8671.18
953.4	11570.9	953.4	9802.65	953.4	8618.62
953.3	11583.6	953.3	9728.48	953.3	8594.19
953.2	11536.1	953.2	9719.57	953.2	8668.26
953.1	11427	953.1	9704.66	953.1	8710.19
953	11358.5	953	9587.89	953	8675.45
952.9	11326	952.9	9612.59	952.9	8687.8
952.8	11439.3	952.8	9596.87	952.8	8637.4
952.7	11325.2	952.7	9544.94	952.7	8590.45
952.6	11257	952.6	9569.61	952.6	8682.41
952.5	11090	952.5	9500.57	952.5	8683.85
952.4	11093.2	952.4	9508.22	952.4	8562.17
952.3	10983.9	952.3	9545.21	952.3	8480.29
952.2	10797.4	952.2	9440.79	952.2	8307.53
952.1	10796	952.1	9282.55	952.1	8343.08
952	10660.8	952	9170.09	952	8256.19
951.9	10514.7	951.9	9189	951.9	8187.43
951.8	10656	951.8	9207.41	951.8	8146.07
951.7	10471.2	951.7	9165.39	951.7	7982.06
951.6	10295.1	951.6	9135.31	951.6	7973.94
951.5	10333.9	951.5	9117.36	951.5	7946.8
951.4	10301.2	951.4	9072.38	951.4	7980.88
951.3	10270.3	951.3	9015.14	951.3	8009.69
951.2	10312	951.2	9001.36	951.2	7893.23
951.1	10223	951.1	8987	951.1	7764.04
951	10173	951	9015.68	951	7738.95
950.9	10078.6	950.9	8952.99	950.9	7824.32
950.8	9977	950.8	8934.85	950.8	7825.64
950.7	10186.5	950.7	8940.22	950.7	7804.96
950.6	9974.77	950.6	8926.72	950.6	7784.79
950.5	10066.5	950.5	8844.78	950.5	7758.83
950.4	10140.4	950.4	8841.24	950.4	7825.91
950.3	9935.48	950.3	8821.6	950.3	7809.21
950.2	10131.8	950.2	8890.56	950.2	7749.97
950.1	10113.1	950.1	8898.03	950.1	7687.71
950	10074.9	950	8845.13	950	7707.46
949.9	10002.3	949.9	8823.28	949.9	7740.12
949.8	10075	949.8	8820.87	949.8	7702.46
949.7	10073.9	949.7	8866.01	949.7	7693.78
949.6	9898.68	949.6	8975.33	949.6	7744.28
949.5	10150.5	949.5	8996.03	949.5	7678.29
949.4	9856.63	949.4	8889.27	949.4	7724.95
949.3	9852.17	949.3	8806.83	949.3	7702.02
949.2	9798.29	949.2	8881.02	949.2	7752.54
949.1	9961.84	949.1	8859.89	949.1	7708.62
949	9960.59	949	8830.89	949	7779.71
948.9	10144.7	948.9	8807.26	948.9	7720.74
948.8	9956.16	948.8	8831.49	948.8	7704.93
948.7	9940.5	948.7	8914.03	948.7	7718.23
948.6	9919.85	948.6	8921.17	948.6	7698.89
948.5	10005	948.5	8866.07	948.5	7722.33
948.4	9968.35	948.4	8867.67	948.4	7717.61
948.3	9989.55	948.3	8849.79	948.3	7545.57
948.2	10184	948.2	8864.36	948.2	7580.42
948.1	9823.9	948.1	8890.68	948.1	7614.22
948	9675.35	948	8852.63	948	7606.4
947.9	9775.2	947.9	8874.35	947.9	7705.56
947.8	9977.04	947.8	8879.53	947.8	7719.08
947.7	9936.85	947.7	8784.25	947.7	7623.09
947.6	9940.03	947.6	8879.1	947.6	7561.35
947.5	9846.11	947.5	8958.68	947.5	7600.36
947.4	9747.24	947.4	8891.68	947.4	7579.75
947.3	9922.76	947.3	8863.8	947.3	7638.55
947.2	9795.81	947.2	8795.11	947.2	7674.17
947.1	9825.22	947.1	8803.14	947.1	7749.89
947	9908.81	947	8771.61	947	7739.28
946.9	9973.02	946.9	8771.23	946.9	7733.72
946.8	9922.55	946.8	8761.21	946.8	7759.4
946.7	9994.5	946.7	8791.51	946.7	7663.28
946.6	9810.89	946.6	8894.25	946.6	7562.43
946.5	10055.1	946.5	9006.3	946.5	7544.75
946.4	9852.95	946.4	9042.76	946.4	7636.51
946.3	9788.53	946.3	8981.88	946.3	7633.84
946.2	9766.05	946.2	8916.18	946.2	7658.94
946.1	9832.07	946.1	8823.41	946.1	7751.02
946	9787.62	946	8909.58	946	7637.61
945.9	9751.79	945.9	8909.95	945.9	7620.03
945.8	9879.74	945.8	8787.67	945.8	7679.14
945.7	10169.4	945.7	8831.73	945.7	7670.77
945.6	9907.86	945.6	8944.76	945.6	7767.11
945.5	10190.3	945.5	9052.21	945.5	7837.07
945.4	10055.6	945.4	9072.26	945.4	7738.89
945.3	10010.8	945.3	9110.24	945.3	7743.59
945.2	10241.3	945.2	9155.76	945.2	7815.81
945.1	10281.8	945.1	9157.43	945.1	7866.71
945	10068.9	945	9118.2	945	7859.99
944.9	10086.3	944.9	9126.99	944.9	7833.6
944.8	10424.3	944.8	9147.76	944.8	7911.61
944.7	10607.4	944.7	9095.68	944.7	7967.79
944.6	10696.5	944.6	9074.33	944.6	8009.4
944.5	10711.6	944.5	9091.6	944.5	8111.41
944.4	10732.8	944.4	9243.33	944.4	7996.62
944.3	10803.2	944.3	9335.07	944.3	8090.45
944.2	10874.3	944.2	9320.07	944.2	8123.21
944.1	11011.5	944.1	9360.57	944.1	8069.45
944	11089.6	944	9445.72	944	8103.89
943.9	11311.6	943.9	9361.63	943.9	8155.37
943.8	11046.2	943.8	9175.92	943.8	8060.74
943.7	11043.2	943.7	9198.44	943.7	8037.16
943.6	10908.9	943.6	9241.67	943.6	8030.29
943.5	10896.8	943.5	9312.36	943.5	8052.91
943.4	11101.1	943.4	9367.83	943.4	8033.55
943.3	11058.8	943.3	9263.37	943.3	8096.28
943.2	10782.7	943.2	9287.15	943.2	8019.6
943.1	10937.7	943.1	9314.76	943.1	7944.86
943	10975.6	943	9347.53	943	7918.37
942.9	10797.7	942.9	9309.52	942.9	7892.71
942.8	10697.6	942.8	9120.11	942.8	7928.42
942.7	10919.8	942.7	9079.16	942.7	7984.2
942.6	10895.9	942.6	9190.24	942.6	7946.08
942.5	10739.5	942.5	9146.25	942.5	7965.53
942.4	10754	942.4	9131.76	942.4	8132.39
942.3	10749.7	942.3	9238.33	942.3	8090.24
942.2	10841.9	942.2	9288.46	942.2	8042.35
942.1	11036.4	942.1	9365.59	942.1	7993.82
942	10828.9	942	9378.46	942	7922.09
941.9	10975.4	941.9	9280.72	941.9	7945.95
941.8	10976.2	941.8	9249.13	941.8	7978.72
941.7	10924	941.7	9225.4	941.7	7914.23
941.6	10934.3	941.6	9258.57	941.6	7901.04
941.5	10902.4	941.5	9330	941.5	8025.89
941.4	10946.7	941.4	9356.04	941.4	8069.21
941.3	10982.2	941.3	9310.75	941.3	8029.11
941.2	11041.9	941.2	9294.82	941.2	8023.4
941.1	10961.7	941.1	9270.23	941.1	8078.7
941	11036.1	941	9142.24	941	8117.89
940.9	10925.9	940.9	9103.09	940.9	7987.21
940.8	10794.7	940.8	9111.7	940.8	8030.61
940.7	10773.9	940.7	9051.21	940.7	8079.21
940.6	10669.7	940.6	9067.64	940.6	7968.29
940.5	10818.1	940.5	9099.7	940.5	7870.99
940.4	10804.5	940.4	9038.96	940.4	7787.39
940.3	10698.5	940.3	9001.53	940.3	7729.68
940.2	10554.8	940.2	9183.52	940.2	7698.18
940.1	10581.2	940.1	9180.51	940.1	7742.22
940	10436.1	940	9031.88	940	7723.92
939.9	10219	939.9	8928.34	939.9	7626.64
939.8	10263.7	939.8	8991.32	939.8	7630.38
939.7	10174.2	939.7	8997.85	939.7	7628.51
939.6	10184.9	939.6	8857.52	939.6	7627.59
939.5	10109.1	939.5	8845.38	939.5	7675.32
939.4	10162.5	939.4	8904.18	939.4	7595.05
939.3	10076.9	939.3	8931.98	939.3	7541.09
939.2	9967.97	939.2	9008.25	939.2	7559.39
939.1	9981.19	939.1	9085.34	939.1	7539.23
939	9911.15	939	9031.14	939	7580.29
938.9	10033.4	938.9	9016.88	938.9	7545.63
938.8	10072.5	938.8	8926	938.8	7677.8
938.7	9822.78	938.7	8851.29	938.7	7754.35
938.6	10075.4	938.6	8864.37	938.6	7647.81
938.5	10021.5	938.5	9000.96	938.5	7571.6
938.4	9999.9	938.4	9010.89	938.4	7533.46
938.3	9977.94	938.3	8956.18	938.3	7575.02
938.2	9971.04	938.2	9002.5	938.2	7598.96
938.1	10007.6	938.1	8948.39	938.1	7614.82
938	9951.93	938	8869.02	938	7655.12
937.9	9894.94	937.9	8835.62	937.9	7633.61
937.8	9852.35	937.8	8835.65	937.8	7610.24
937.7	10042.8	937.7	8921.45	937.7	7690.52
937.6	9955.67	937.6	8961.51	937.6	7719.33
937.5	9930.7	937.5	8915.94	937.5	7809.89
937.4	9977.06	937.4	8937.08	937.4	7757.1
937.3	9981.02	937.3	8989.97	937.3	7707.11
937.2	10035.8	937.2	8968.48	937.2	7707.4
937.1	10068.5	937.1	8933.4	937.1	7793.25
937	10034.9	937	8924.26	937	7801.32
936.9	10060.7	936.9	9020.68	936.9	7782.45
936.8	10182.6	936.8	9060.26	936.8	7851.94
936.7	10292.9	936.7	9136.29	936.7	7846.75
936.6	10255.2	936.6	9196.79	936.6	7846.42
936.5	10318.6	936.5	9127.12	936.5	7876.71
936.4	10426.1	936.4	9190.9	936.4	7940.99
936.3	10519.2	936.3	9266.05	936.3	7986
936.2	10613.2	936.2	9319.82	936.2	7951.95
936.1	10714	936.1	9441.03	936.1	8065.51
936	10841.5	936	9419.2	936	8061.41
935.9	10996.9	935.9	9428.67	935.9	8105.4
935.8	11092.7	935.8	9489.72	935.8	8208.88
935.7	11147	935.7	9565.53	935.7	8221.53
935.6	11304.7	935.6	9668.85	935.6	8300.41
935.5	11315.8	935.5	9674.3	935.5	8340.42
935.4	11616.1	935.4	9689.06	935.4	8299.18
935.3	11682	935.3	9801.62	935.3	8363.55
935.2	11762.9	935.2	9987.89	935.2	8411.35
935.1	11967	935.1	10047	935.1	8545.58
935	11934.2	935	10065.3	935	8600.31
934.9	11895.1	934.9	10065.4	934.9	8628.31
934.8	12472.1	934.8	10082.6	934.8	8764.72
934.7	12571.8	934.7	10083.8	934.7	8854.45
934.6	12585.2	934.6	10162.1	934.6	8781.48
934.5	12463.9	934.5	10299.3	934.5	8855.81
934.4	12737.3	934.4	10364.8	934.4	9044.96
934.3	12841.1	934.3	10361.4	934.3	9022.44
934.2	12947.8	934.2	10423.9	934.2	8928.61
934.1	12950.3	934.1	10407.4	934.1	9002.76
934	12900.4	934	10372.9	934	9064.09
933.9	12851.1	933.9	10359	933.9	9091.4
933.8	12777.8	933.8	10390.3	933.8	9123.65
933.7	12916.1	933.7	10334.3	933.7	9111.38
933.6	12908.2	933.6	10261	933.6	9227.39
933.5	12858.4	933.5	10344.8	933.5	9278.18
933.4	12990.8	933.4	10349	933.4	9395.81
933.3	12568.9	933.3	10367.9	933.3	9406.32
933.2	12490	933.2	10284.8	933.2	9528.24
933.1	12377	933.1	10149.2	933.1	9557.33
933	12398.2	933	10037.7	933	9566.44
932.9	12120.4	932.9	10045.1	932.9	9545.6
932.8	11867.7	932.8	10059.9	932.8	9534.69
932.7	11664.2	932.7	9899.66	932.7	9469.78
932.6	11691.3	932.6	9800.52	932.6	9428.31
932.5	11353.8	932.5	9719.17	932.5	9251.02
932.4	11342.8	932.4	9626.28	932.4	9023.63
932.3	10995.8	932.3	9556.38	932.3	8841.65
932.2	10931.2	932.2	9444.98	932.2	8627.98
932.1	10598	932.1	9364.11	932.1	8470.93
932	10391.2	932	9159.28	932	8271.06
931.9	10137.3	931.9	9027.8	931.9	8062.02
931.8	9956.94	931.8	8975.6	931.8	7892.98
931.7	9921.17	931.7	8910.98	931.7	7761.58
931.6	9918.15	931.6	8902.13	931.6	7716.18
931.5	9689.67	931.5	8851.11	931.5	7694.36
931.4	9633.01	931.4	8878.56	931.4	7594.25
931.3	9556.29	931.3	8746.85	931.3	7511.55
931.2	9517.39	931.2	8729.4	931.2	7529.41
931.1	9658.88	931.1	8823.07	931.1	7523.66
931	9394.37	931	8834.22	931	7538.56
930.9	9436.86	930.9	8782.3	930.9	7500.49
930.8	9482.67	930.8	8792.38	930.8	7509.37
930.7	9284.15	930.7	8740.03	930.7	7421.67
930.6	9232.46	930.6	8638.07	930.6	7431.06
930.5	9372.11	930.5	8698.34	930.5	7449.12
930.4	9322.62	930.4	8714.35	930.4	7479.12
930.3	9319.27	930.3	8594.55	930.3	7456.46
930.2	9317.92	930.2	8581.8	930.2	7400.69
930.1	9368.27	930.1	8618.14	930.1	7429.67
930	9404.07	930	8554.83	930	7355.57

## Sheet: Figure 3f
1	-0.39636
2	-0.45391
3	-0.45816

## Sheet: Figure 3g
red		red(hollow)		blue		blue(hollow)		green		green(hollow)
x	y	x	y	x	y	x	y	x	y	x	y
54.9572	0	55.1129	0	54.9904	0	55.028	0	55.0355	0	55.037	0
54.9589	4.05312e-05	55.1121	-9.53674e-06	54.9729	1.19209e-05	54.9983	-1.65569e-06	55.037	6.4373e-05	55.0313	1.19209e-05
54.97	5.96046e-05	55.1265	3.57628e-05	54.9729	2.14577e-05	55.0087	-1.49012e-05	55.037	-4.76837e-05	55.0291	9.53674e-06
54.9683	0.000114441	55.1236	0.000104904	54.9826	-4.76837e-05	55.0187	-1.32455e-05	55.0559	-2.38419e-06	55.0277	-6.4373e-05
54.9636	7.62939e-05	55.1265	3.8147e-05	54.9743	-0.00013113	55.0076	3.97365e-05	55.0373	-2.38419e-06	55.0452	-6.4373e-05
54.9575	0.000181198	55.1325	2.86102e-05	54.9883	-0.000104904	55.0166	1.82125e-05	55.047	-5.00679e-05	55.0355	-5.48363e-05
54.96	0.000162125	55.1157	9.53674e-06	54.9761	-0.000150204	55.0073	3.80808e-05	55.0527	-1.90735e-05	55.0327	-5.48363e-05
54.9557	0.000116825	55.1189	2.86102e-05	54.97	-9.29832e-05	54.9997	-1.32455e-05	55.0513	7.15256e-06	55.028	-1.66893e-05
54.9543	0.000126362	55.1218	5.48363e-05	54.979	-0.000114441	55.0073	0	55.0545	2.86102e-05	55.0327	4.05312e-05
54.9589	6.91414e-05	55.1222	0.00010252	54.9854	-0.000178814	55.0026	-3.47694e-05	55.0338	2.86102e-05	55.0341	-1.90735e-05
54.9475	5.96046e-05	55.1254	1.90735e-05	54.9947	-0.000181198	55.0073	-8.2784e-06	55.0402	5.48363e-05	55.0341	-3.57628e-05
54.9554	5.96046e-05	55.1139	5.72205e-05	54.9826	-0.000171661	54.9965	2.6491e-05	55.0416	-9.53674e-06	55.0327	-9.53674e-06
54.9554	9.53674e-06	55.1139	7.39098e-05	54.9826	-0.000188351	55.0073	0	55.0527	3.8147e-05	55.037	9.53674e-06
54.9575	5.00679e-05	55.1265	-1.19209e-05	54.9811	-0.000188351	55.0202	2.6491e-05	55.0595	-2.38419e-06	55.0309	-6.67572e-05
54.96	5.00679e-05	55.139	9.29832e-05	54.9904	-0.00015974	55.0212	-8.2784e-06	55.0495	0	55.037	-6.67572e-05
54.9668	2.14577e-05	55.1451	5.72205e-05	55.0119	-0.000171661	55.0545	-8.2784e-06	55.0527	-2.86102e-05	55.0373	0
54.9668	3.09944e-05	55.1297	5.48363e-05	55.0155	-0.000171661	55.0323	6.62274e-06	55.0638	-1.90735e-05	55.0406	-3.8147e-05
54.9854	5.72205e-05	55.1393	9.53674e-06	55.0151	-0.000112057	55.047	-4.13921e-05	55.0764	-7.62939e-05	55.0438	-1.90735e-05
54.9962	0.000104904	55.1469	-2.38419e-06	55.0341	-0.000133514	55.0559	-1.65569e-06	55.0824	-3.8147e-05	55.0452	-3.57628e-05
55.0141	6.91414e-05	55.1565	1.66893e-05	55.0452	-0.000104904	55.0721	1.82125e-05	55.0857	-1.90735e-05	55.0463	-2.86102e-05
55.0202	8.82149e-05	55.1798	9.53674e-06	55.0685	-5.72205e-05	55.1107	-1.49012e-05	55.1028	-5.72205e-05	55.0577	0
55.042	0.000114441	55.1862	4.76837e-05	55.0824	-6.67572e-05	55.0985	-3.97365e-05	55.1175	-4.76837e-05	55.0577	2.38419e-06
55.067	0.000154972	55.178	5.72205e-05	55.1028	-8.34465e-05	55.1232	-1.49012e-05	55.1343	-9.53674e-05	55.0721	-7.39098e-05
55.0846	0.000114441	55.183	2.6226e-05	55.1268	-8.34465e-05	55.1469	-2.6491e-05	55.1673	-1.90735e-05	55.0749	9.53674e-06
55.1172	6.91414e-05	55.1973	9.29832e-05	55.1547	-9.53674e-05	55.1737	-1.49012e-05	55.1737	-4.76837e-05	55.0871	-3.57628e-05
55.1343	3.09944e-05	55.2267	4.52995e-05	55.1766	-8.34465e-05	55.221	-6.62274e-06	55.2048	-0.000107288	55.1028	-7.15256e-06
55.1673	2.14577e-05	55.246	5.72205e-05	55.2109	-9.53674e-05	55.2288	-1.98682e-05	55.2288	-6.91414e-05	55.1003	-6.4373e-05
55.197	3.8147e-05	55.2693	-2.38419e-06	55.2446	-0.000114441	55.2489	0	55.2568	-4.76837e-05	55.1129	-6.67572e-05
55.2321	0	55.2721	2.86102e-05	55.285	-6.67572e-05	55.2943	6.62274e-06	55.29	-0.000104904	55.1347	-7.39098e-05
55.2675	4.05312e-05	55.29	5.72205e-05	55.324	-9.29832e-05	55.3334	-2.81467e-05	55.3226	-5.72205e-05	55.1662	-7.15256e-06
55.2961	9.53674e-06	55.3083	-9.53674e-06	55.3835	-3.8147e-05	55.4039	2.6491e-05	55.3584	-4.76837e-05	55.1751	-1.66893e-05
55.3459	5.96046e-05	55.3398	5.72205e-05	55.4121	-6.67572e-05	55.4164	2.6491e-05	55.4074	-1.90735e-05	55.188	-4.76837e-05
55.3913	8.82149e-05	55.3727	5.72205e-05	55.4608	-5.48363e-05	55.4798	-8.2784e-06	55.4529	-7.62939e-05	55.2174	-6.67572e-05
55.4432	0.000126362	55.401	1.66893e-05	55.5027	-3.8147e-05	55.5202	4.96706e-06	55.5184	-4.05312e-05	55.2349	-1.90735e-05
55.498	0.000190735	55.4135	2.86102e-05	55.5628	-3.8147e-05	55.5864	-8.2784e-06	55.5564	-9.53674e-05	55.2711	-6.4373e-05
55.5481	0.000209808	55.4479	5.72205e-05	55.6176	-4.76837e-05	55.6537	-3.47694e-05	55.6083	-3.09944e-05	55.2868	3.8147e-05
55.6004	0.000238419	55.4887	2.86102e-05	55.6648	-7.15256e-06	55.7002	-1.32455e-05	55.6598	-1.90735e-05	55.3072	-1.66893e-05
55.6673	0.000209808	55.5313	1.90735e-05	55.7321	9.53674e-06	55.7615	6.62274e-06	55.7146	-8.58307e-05	55.3366	2.14577e-05
55.7242	0.000212193	55.5828	4.76837e-05	55.7944	2.86102e-05	55.8216	-1.49012e-05	55.7919	8.34465e-05	55.3731	-9.53674e-06
55.7944	0.000181198	55.6204	4.52995e-05	55.8556	9.53674e-06	55.895	-4.80149e-05	55.8341	-0.000123978	55.4171	2.14577e-05
55.8667	0.000193119	55.6602	1.66893e-05	55.939	-6.67572e-05	55.9687	-4.63592e-05	55.9	-3.8147e-05	55.4515	-7.15256e-06
55.9408	0.000164509	55.6816	4.52995e-05	56.0016	-5.48363e-05	56.0364	-3.47694e-05	55.9623	-3.09944e-05	55.484	-3.57628e-05
56.0177	0.000154972	55.7353	-1.90735e-05	56.0757	-4.52995e-05	56.1144	-2.81467e-05	56.0485	-2.38419e-06	55.517	0
56.0893	0.000154972	55.7897	4.52995e-05	56.152	-2.6226e-05	56.1899	-3.47694e-05	56.1208	-3.09944e-05	55.556	2.86102e-05
56.1724	7.62939e-05	55.8445	7.15256e-06	56.2307	-7.15256e-06	56.2679	-2.6491e-05	56.187	0.00010252	55.6194	2.38419e-06
56.2429	0.000164509	55.9061	4.52995e-05	56.3231	-7.15256e-06	56.3811	-1.49012e-05	56.273	5.72205e-05	55.6612	-1.90735e-05
56.3292	0.000145435	55.9483	2.86102e-05	56.3871	0	56.4408	-2.6491e-05	56.3517	0.000104904	55.6992	2.14577e-05
56.4097	0.000212193	56.0045	9.53674e-06	56.472	-7.15256e-06	56.5332	-6.62274e-05	56.4394	7.39098e-05	55.76	9.53674e-06
56.4985	0.000238419	56.0815	4.76837e-05	56.5554	-9.53674e-06	56.6245	-2.6491e-05	56.5289	0.000181198	55.8069	5.96046e-05
56.5869	0.000267029	56.1351	4.76837e-05	56.6445	-3.8147e-05	56.7093	-2.81467e-05	56.5994	7.62939e-05	55.8728	0
56.6764	0.000212193	56.2135	9.53674e-06	56.7419	0	56.8296	-6.62274e-05	56.6935	9.53674e-05	55.9279	2.14577e-05
56.7594	0.000228882	56.273	1.90735e-05	56.8263	9.53674e-06	56.9126	-1.49012e-05	56.783	9.29832e-05	55.9816	0
56.8611	0.000145435	56.347	1.66893e-05	56.9205	2.86102e-05	57.0024	2.48353e-05	56.8861	7.39098e-05	56.0471	3.09944e-05
56.9602	0.000193119	56.4208	9.53674e-06	57.0021	-3.57628e-05	57.098	-3.97365e-05	56.9931	7.39098e-05	56.1101	6.91414e-05
57.0554	0.000193119	56.4816	4.52995e-05	57.0998	-9.53674e-06	57.2047	-5.46376e-05	57.0726	6.4373e-05	56.1792	3.8147e-05
57.1478	0.000104904	56.5758	9.53674e-06	57.2032	-7.15256e-06	57.3314	-5.29819e-05	57.1746	0.00010252	56.2586	7.86781e-05
57.2469	7.62939e-05	56.6506	3.8147e-05	57.2999	4.05312e-05	57.4051	-4.80149e-05	57.2781	0.000121593	56.3213	3.8147e-05
57.3443	0	56.7358	2.86102e-05	57.399	5.00679e-05	57.5168	-4.13921e-05	57.3815	0.000150204	56.3954	4.76837e-05
57.4413	3.8147e-05	56.8034	2.86102e-05	57.4896	7.62939e-05	57.622	-4.13921e-05	57.4867	0.000162125	56.477	3.8147e-05
57.5465	9.53674e-05	56.8922	4.76837e-05	57.5952	9.77516e-05	57.7359	-1.32455e-05	57.5837	0.000121593	56.5675	4.05312e-05
57.645	0.000133514	56.9853	7.15256e-06	57.7112	0.000164509	57.8629	-3.31137e-05	57.6815	0.000162125	56.6402	2.86102e-05
57.7405	8.82149e-05	57.0901	5.48363e-05	57.7956	8.58307e-05	57.9528	-1.49012e-05	57.7817	7.39098e-05	56.7197	9.77516e-05
57.8475	0.000143051	57.1764	7.39098e-05	57.9005	8.82149e-05	58.0627	-1.65569e-06	57.8884	0.000121593	56.8045	2.86102e-05
57.9592	0.000181198	57.2566	0.000104904	58.004	0.000143051	58.1625	-1.49012e-05	58.0015	5.48363e-05	56.8865	2.86102e-05
58.0655	0.000183582	57.36	9.53674e-06	58.1124	0.000114441	58.2753	6.62274e-06	58.106	5.72205e-05	56.9978	1.19209e-05
58.174	0.000267029	57.4585	0.00013113	58.2273	0.000162125	58.3963	5.13263e-05	58.2101	6.67572e-05	57.0794	5.72205e-05
58.2728	0.000228882	57.568	0.000121593	58.3243	0.000152588	58.4908	1.82125e-05	58.3182	5.72205e-05	57.1717	7.62939e-05
58.3852	0.000259876	57.6811	0.000112057	58.4328	0.000202656	58.6046	3.80808e-05	58.4296	4.76837e-05	57.2627	6.67572e-05
58.4908	0.000305176	57.7974	8.58307e-05	58.5362	6.91414e-05	58.7259	2.48353e-05	58.5452	4.52995e-05	57.3629	0.000123978
58.6046	0.000326633	57.888	8.34465e-05	58.6454	0.000162125	58.8294	6.62274e-05	58.644	8.58307e-05	57.4771	6.91414e-05
58.7102	0.000183582	58.0219	0.000133514	58.771	0.000145435	58.95	4.47035e-05	58.7664	0.000114441	57.568	6.91414e-05
58.8197	0.000202656	58.1128	9.29832e-05	58.8555	0.000228882	59.0642	5.13263e-05	58.8809	6.67572e-05	57.6732	8.82149e-05
58.9325	0.00025034	58.2288	0.00010252	58.9611	0.000190735	59.1898	7.78174e-05	59.0094	8.34465e-05	57.7724	0.000114441
59.052	0.000181198	58.3512	8.58307e-05	59.0742	0.000219345	59.3029	3.80808e-05	59.1161	0.000121593	57.8758	0.000162125
59.1573	0.000193119	58.4729	9.53674e-05	59.1898	0.000193119	59.4311	5.7949e-05	59.2246	8.58307e-05	58.0072	0.000145435
59.2664	0.000209808	58.5989	5.48363e-05	59.3198	0.000164509	59.5349	4.47035e-05	59.3405	0.00010252	58.1035	5.00679e-05
59.3763	0.000219345	58.702	0.000150204	59.4125	0.000219345	59.6444	6.45717e-05	59.4504	0.000169277	58.2066	6.67572e-05
59.4927	0.000257492	58.8262	0.000114441	59.527	0.000219345	59.7751	5.96047e-05	59.5696	0.000162125	58.324	0.000135899
59.6136	0.000202656	58.95	0.000121593	59.6412	0.000221729	59.8896	3.31137e-05	59.6899	0.000162125	58.4421	0.000107288
59.7228	0.000317097	59.0864	0.000123978	59.7543	0.000228882	60.0067	6.62274e-05	59.7987	0.000140667	58.5738	0.000114441
59.8359	0.000374317	59.2278	0.000162125	59.8767	0.000221729	60.148	6.62274e-05	59.9179	0.000112057	58.669	9.77516e-05
59.9551	0.000383854	59.3377	0.000123978	59.9866	0.000221729	60.2361	5.7949e-05	60.0292	0.000140667	58.8011	8.58307e-05
60.0729	0.000422001	59.4536	8.58307e-05	60.1054	0.000200272	60.3693	7.94729e-05	60.1531	0.000152588	58.9246	8.58307e-05
60.1892	0.00038147	59.5854	0.000140667	60.2157	0.000174046	60.4791	6.62274e-05	60.2798	0.00015974	59.0474	0.000126362
60.308	0.000422001	59.7275	0.000133514	60.3252	0.000228882	60.5969	0.000104308	60.385	0.000216961	59.1709	7.62939e-05
60.4179	0.000298023	59.8671	0.000143051	60.4401	0.000202656	60.7412	7.285e-05	60.506	0.000162125	59.3076	8.58307e-05
60.5336	0.000314713	59.9931	0.000112057	60.5622	0.000190735	60.8331	9.76854e-05	60.6216	0.000197887	59.4157	0.000171661
60.6499	0.000324249	60.1108	0.000150204	60.6674	0.000174046	60.9574	9.9341e-05	60.7515	0.000228882	59.5571	0.000143051
60.7755	0.000333786	60.2468	0.000188351	60.7895	0.000190735	61.0762	8.44396e-05	60.8757	0.000333786	59.6931	6.67572e-05
60.8886	0.00027895	60.3804	0.000188351	60.9087	0.000247955	61.194	0.000124176	60.9795	0.000286102	59.8341	0.000116825
61.0075	0.000298023	60.5228	0.000162125	61.0454	0.000193119	61.3414	9.10625e-05	61.103	0.000255108	59.9565	0.000126362
61.1234	0.000333786	60.6717	0.000200272	61.1499	0.000200272	61.4341	0.000110931	61.2204	0.000305176	60.0883	0.000133514
61.2383	0.00033617	60.8067	0.000197887	61.2612	0.000209808	61.5533	7.11944e-05	61.3432	0.000276566	60.2125	0.000126362
61.3636	0.000324249	60.9273	0.000123978	61.3826	0.000164509	61.68	9.10625e-05	61.4699	0.000321865	60.3617	0.000114441
61.4857	0.000383854	61.0626	0.000219345	61.4953	0.000190735	61.796	0.000137422	61.5906	0.000226498	60.5103	7.62939e-05
61.5959	0.000412464	61.2065	0.000209808	61.6367	0.000219345	61.9438	9.10625e-05	61.7083	0.000321865	60.6388	0.000145435
61.7115	0.000419617	61.3522	0.000178814	61.738	0.000276566	62.0426	7.11944e-05	61.8229	0.000238419	60.7659	0.000126362
61.8372	0.00043869	61.4986	0.000228882	61.8529	0.000276566	62.1693	9.9341e-05	61.9517	0.000264645	60.9055	0.000174046
61.961	0.000498295	61.6503	0.000238419	61.9721	0.00025034	62.2921	9.9341e-05	62.0877	0.000228882	61.0451	0.000143051
62.082	0.00043869	61.7824	0.000228882	62.1021	0.000324249	62.4206	8.60958e-05	62.2119	0.000238419	61.199	0.000145435
62.2069	0.000431538	61.922	0.000255108	62.2306	0.000326633	62.5477	0.000112587	62.3362	0.000238419	61.326	0.000126362
62.3261	0.000412464	62.072	0.000207424	62.3376	0.000288486	62.668	9.9341e-05	62.4485	0.000236034	61.4624	0.000162125
62.4475	0.000326633	62.217	0.000226498	62.4722	0.000295639	62.7764	0.00015729	62.5835	0.000209808	61.6081	0.000154972
62.5756	0.000345707	62.3673	0.000302792	62.5946	0.000276566	62.9067	0.000132455	62.7138	0.000238419	61.7556	0.000190735
62.6998	0.000355244	62.499	0.000245571	62.7109	0.000298023	63.0302	0.000125832	62.8315	0.000226498	61.9027	0.000183582
62.8201	0.000393391	62.6651	0.000305176	62.8548	0.000305176	63.1548	0.000124176	62.954	0.000267029	62.0362	0.000190735
62.9439	0.000431538	62.794	0.000295639	62.9643	0.000362396	63.2768	0.000119209	63.0903	0.000190735	62.1855	0.000202656
63.0635	0.000393391	62.9257	0.000247955	63.0853	0.000324249	63.4025	7.94729e-05	63.2231	0.000207424	62.3308	0.000193119
63.1952	0.000412464	63.0732	0.000283718	63.217	0.000400543	63.5324	0.000130799	63.3391	0.000264645	62.4783	0.00025034
63.3162	0.000457764	63.231	0.000293255	63.338	0.000345707	63.6613	0.000163913	63.4526	0.000209808	62.6383	0.000164509
63.4461	0.000450611	63.3878	0.000333786	63.4837	0.000400543	63.8102	0.000132455	63.5872	0.000209808	62.7746	0.000238419
63.5746	0.000565052	63.5292	0.000286102	63.59	0.000326633	63.9068	0.000119209	63.7092	0.000181198	62.9192	0.000219345
63.7049	0.000600815	63.653	0.000295639	63.7128	0.000412464	64.0296	0.000152323	63.8431	0.000247955	63.071	0.000209808
63.8284	0.000600815	63.8055	0.000257492	63.846	0.000400543	64.1674	9.27181e-05	63.9734	0.000274181	63.2156	0.000238419
63.9587	0.000610352	63.9555	0.000314713	63.9716	0.000402927	64.3009	6.62274e-05	64.0919	0.000295639	63.3692	0.000238419
64.0768	0.000555515	64.1173	0.000226498	64.1123	0.000391006	64.4494	0.000132455	64.2243	0.000209808	63.5199	0.00025034
64.2118	0.000534058	64.2368	0.000302792	64.23	0.00043869	64.5482	0.000125832	64.3524	0.000257492	63.6609	0.000221729
64.3385	0.00043869	64.3839	0.000305176	64.37	0.000355244	64.6853	0.000112587	64.4799	0.000238419	63.8213	0.000200272
64.4731	0.000514984	64.5361	0.000302792	64.4999	0.00033617	64.8171	0.000119209	64.6273	0.000228882	63.9745	0.000257492
64.6084	0.000505447	64.6896	0.000302792	64.6256	0.000402927	64.9452	0.000250008	64.7401	0.000324249	64.1219	0.000298023
64.7383	0.000505447	64.8446	0.000360012	64.7652	0.000393391	65.1034	0.000137422	64.8718	0.000312328	64.2805	0.000247955
64.8733	0.000488758	65.0003	0.000343323	64.8969	0.000457764	65.2137	9.9341e-05	64.9989	0.000312328	64.4233	0.00033617
65.0093	0.0004673	65.1285	0.000286102	65.0315	0.0004673	65.3454	0.000117553	65.132	0.000314713	64.5754	0.00027895
65.1446	0.000565052	65.2813	0.000388622	65.165	0.000488758	65.4771	0.000124176	65.2716	0.000369549	64.7354	0.00027895
65.2813	0.000591278	65.4299	0.000360012	65.2967	0.000441074	65.6196	0.000112587	65.4202	0.000197887	64.8969	0.000295639
65.4112	0.000658035	65.5927	0.000324249	65.4452	0.00041008	65.7763	0.000124176	65.5519	0.000293255	65.0458	0.000355244
65.5551	0.000705719	65.7355	0.000343323	65.5666	0.000391006	65.8895	0.000130799	65.6869	0.000302792	65.195	0.000326633
65.6858	0.000736713	65.8959	0.000333786	65.7119	0.000422001	66.0305	0.000152323	65.8236	0.000236034	65.3497	0.000343323
65.8315	0.000724792	66.0276	0.000343323	65.8469	0.000469685	66.1593	0.000150667	65.9775	0.000324249	65.4975	0.000326633
65.9739	0.000715256	66.1765	0.000321865	65.99	0.000486374	66.2921	0.000205305	66.0949	0.000245571	65.6793	0.000295639
66.1117	0.000715256	66.3269	0.000362396	66.1422	0.000553131	66.4478	0.000165569	66.2392	0.000305176	65.8265	0.000355244
66.2549	0.000686646	66.4826	0.000314713	66.2703	0.000524521	66.5796	0.000170535	66.3737	0.000398159	65.9789	0.000345707
66.3977	0.000679493	66.644	0.000314713	66.4135	0.000603199	66.7142	0.000172191	66.5184	0.000407696	66.1293	0.00030756
66.5338	0.000679493	66.8004	0.000343323	66.5574	0.000600815	66.8527	0.000178814	66.6737	0.000340939	66.2832	0.000400543
66.6705	0.000708103	66.9293	0.000314713	66.6952	0.000610352	66.9998	0.00019206	66.8069	0.000426769	66.4604	0.00036478
66.813	0.000658035	67.1065	0.00038147	66.8541	0.000631809	67.1394	0.000170535	66.9515	0.00043869	66.6075	0.000419617
66.9558	0.000782013	67.2382	0.000343323	66.9823	0.000638962	67.2833	0.000190403	67.0921	0.000457764	66.7582	0.000429153
67.1036	0.000734329	67.39	0.000324249	67.1408	0.000667572	67.4308	0.000210272	67.2557	0.000419617	66.9135	0.000402927
67.2521	0.000765324	67.5457	0.000371933	67.2851	0.00068903	67.5725	0.000170535	67.3932	0.000455379	67.0732	0.000526905
67.4075	0.00077486	67.7117	0.000352859	67.4293	0.000705719	67.7024	0.000210272	67.5328	0.0005126	67.2489	0.000469685
67.5467	0.000822544	67.8657	0.000391006	67.5897	0.000753403	67.8936	0.000218551	67.6817	0.000514984	67.3968	0.000457764
67.6928	0.000858307	68.0067	0.000350475	67.7293	0.000765324	68.0099	0.000218551	67.8181	0.000505447	67.5514	0.00043869
67.8463	0.000860691	68.1588	0.000362396	67.8778	0.00074625	68.157	0.000243385	67.9816	0.000550747	67.7135	0.000495911
67.9892	0.000908375	68.3092	0.000379086	68.0303	0.000765324	68.3077	0.000225173	68.1338	0.000503063	67.8714	0.000476837
68.1395	0.000965595	68.4738	0.000371933	68.1792	0.000765324	68.4674	0.000258287	68.2701	0.000562668	68.0382	0.000460148
68.2891	0.000898838	68.6463	0.000400543	68.3346	0.000822544	68.642	0.000256631	68.4187	0.000493526	68.1964	0.000460148
68.4412	0.00084877	68.772	0.000350475	68.477	0.000829697	68.7673	0.000245041	68.5694	0.000505447	68.3546	0.000524521
68.5962	0.000879765	68.9237	0.000352859	68.6342	0.000889301	68.9112	0.000231796	68.7276	0.000524521	68.5082	0.000479221
68.7501	0.000867844	69.0827	0.000407696	68.7924	0.000867844	69.0683	0.000211928	68.893	0.00048399	68.6696	0.000555515
68.9101	0.000898838	69.2391	0.000379086	68.9445	0.000886917	69.2155	0.000243385	69.034	0.000543594	68.8375	0.000524521
69.0619	0.000858307	69.4116	0.00041008	69.1013	0.000915527	69.3948	0.000251664	69.1793	0.000629425	69.0057	0.000584126
69.2144	0.000870228	69.567	0.000398159	69.2609	0.000946522	69.5294	0.000250008	69.33	0.000646114	69.1611	0.000543594
69.3722	0.00087738	69.694	0.000360012	69.4224	0.000896454	69.6847	0.000284778	69.5011	0.000655651	69.3225	0.000507832
69.534	0.000936985	69.8555	0.000379086	69.5781	0.000944138	69.8322	0.000236763	69.6582	0.000696182	69.4839	0.000562668
69.6912	0.000963211	70.0105	0.000436306	69.7395	0.000841618	70.0029	0.000250008	69.8086	0.000686646	69.6607	0.000555515
69.8411	0.00104	70.1773	0.000331402	69.9024	0.000889301	70.1851	0.000251664	69.9686	0.000741482	69.8207	0.000650883
70.0001	0.00104	70.3419	0.00038147	70.0498	0.000870228	70.3179	0.000271532	70.1347	0.000636578	69.9714	0.000629425
70.1601	0.00109	70.5019	0.000312328	70.2127	0.000946522	70.4751	0.000245041	70.2929	0.000684261	70.1365	0.000612736
70.3262	0.00109	70.6462	0.000352859	70.3763	0.000898838	70.6412	0.000258287	70.4575	0.000724792	70.2964	0.000603199
70.484	0.00113	70.7979	0.000391006	70.5331	0.000896454	70.7947	0.000245041	70.6096	0.000722408	70.4736	0.000622272
70.6351	0.00111	70.9504	0.00038147	70.7052	0.000886917	70.9722	0.000289745	70.7747	0.000684261	70.6254	0.000629425
70.7947	0.00105	71.1147	0.000391006	70.8484	0.000975132	71.1197	0.000298023	70.9314	0.000731945	70.7804	0.000648499
70.9597	0.00104	71.2829	0.000379086	71.0163	0.000917912	71.2858	0.000296367	71.0993	0.000686646	70.9404	0.000677109
71.1244	0.00104	71.4408	0.000388622	71.1788	0.000925064	71.4408	0.000283122	71.2776	0.000782013	71.1054	0.000658035
71.2919	0.00106	71.5822	0.000388622	71.3467	0.000915527	71.6087	0.000278155	71.4218	0.000810623	71.2887	0.00068903
71.4522	0.00109	71.7644	0.000419617	71.5306	0.000851154	71.778	0.000344383	71.5865	0.000808239	71.4422	0.000705719
71.6201	0.0011	71.904	0.000391006	71.6874	0.000946522	71.9301	0.000369217	71.7483	0.00082016	71.6022	0.000727177
71.7937	0.00112	72.0608	0.000371933	71.8438	0.000936985	72.098	0.000351005	71.9258	0.000782013	71.769	0.000705719
71.9587	0.00109	72.2379	0.00041008	72.0121	0.000898838	72.2565	0.000336104	72.0937	0.000808239	71.938	0.000755787
72.117	0.00119	72.3901	0.000324249	72.1749	0.000991821	72.4258	0.000349349	72.2472	0.000753403	72.1059	0.000715256
72.2787	0.00119	72.5561	0.000362396	72.3493	0.000963211	72.5901	0.000324514	72.4105	0.000817776	72.2734	0.000727177
72.4477	0.00129	72.7115	0.000343323	72.506	0.000953674	72.7459	0.000342726	72.5794	0.000839233	72.4258	0.000705719
72.6159	0.00135	72.8568	0.000362396	72.6768	0.000946522	72.9166	0.000329481	72.7548	0.000858307	72.5876	0.000753403
72.7885	0.00126	73.0261	0.000331402	72.8429	0.000946522	73.0863	0.000344383	72.9212	0.000865459	72.7584	0.000803471
72.9449	0.00126	73.1861	0.000350475	73.0157	0.000956059	73.2541	0.000317892	73.0716	0.000858307	72.9295	0.000839233
73.1145	0.00132	73.3561	0.000391006	73.1915	0.001	73.4471	0.000322858	73.2395	0.000867844	73.0795	0.000841618
73.2824	0.00132	73.5004	0.00038147	73.3526	0.000917912	73.5881	0.000317892	73.4063	0.000970364	73.2491	0.000810623
73.4467	0.00134	73.6597	0.000388622	73.5158	0.000946522	73.7524	0.000331137	73.5831	0.000932217	73.4123	0.000762939
73.6178	0.00134	73.82	0.000314713	73.6869	0.000975132	73.9206	0.000283122	73.7527	0.000970364	73.5802	0.000810623
73.79	0.00134	73.9843	0.000400543	73.8562	0.000946522	74.0878	0.000317892	73.917	0.00095129	73.7477	0.000839233
73.9518	0.00133	74.1522	0.000362396	74.0319	0.000963211	74.2861	0.00037584	74.0831	0.00092268	73.916	0.00079155
74.1196	0.00129	74.3093	0.000419617	74.1966	0.000965595	74.4364	0.000291401	74.2532	0.000970364	74.0627	0.000832081
74.2968	0.00124	74.4579	0.000360012	74.3655	0.000975132	74.595	0.000384119	74.4328	0.00102	74.2449	0.000905991
74.4711	0.00129	74.6197	0.000407696	74.5334	0.000975132	74.7718	0.000317892	74.5918	0.00103	74.4078	0.000858307
74.6369	0.00134	74.7779	0.00041008	74.7077	0.000934601	74.9383	0.000331137	74.7639	0.0011	74.5928	0.000898838
74.8015	0.0014	74.954	0.000426769	74.8914	0.000982285	75.1298	0.000331137	74.9379	0.00115	74.7528	0.000898838
74.9698	0.00149	75.1201	0.000369549	75.0557	0.00104	75.2815	0.000322858	75.1108	0.00112	74.9039	0.000946522
75.1469	0.00153	75.2862	0.000391006	75.2268	0.00103	75.4541	0.000355972	75.2772	0.00108	75.0621	0.000917912
75.313	0.00156	75.4308	0.000343323	75.3896	0.000991821	75.6191	0.000322858	75.4555	0.00112	75.2318	0.000886917
75.4888	0.00164	75.5872	0.000419617	75.5636	0.00101	75.7884	0.000284778	75.633	0.00115	75.4211	0.000915527
75.652	0.00161	75.7569	0.00043869	75.7486	0.00105	75.9813	0.000309613	75.8023	0.00119	75.5639	0.000963211
75.8227	0.0016	75.9201	0.000391006	75.9154	0.00101	76.1349	0.000291401	75.9766	0.00118	75.7318	0.000927448
75.9963	0.00152	76.0844	0.000391006	76.088	0.00107	76.3117	0.00030299	76.1381	0.00118	75.9072	0.000965595
76.1692	0.00151	76.2584	0.000474453	76.263	0.00104	76.4924	0.000289745	76.3196	0.00126	76.0608	0.000975132
76.3324	0.00154	76.4058	0.000464916	76.433	0.00106	76.6553	0.00026491	76.481	0.00123	76.2508	0.000917912
76.4971	0.00151	76.5705	0.000400543	76.6195	0.00105	76.8293	0.00030299	76.6557	0.00127	76.4076	0.000944138
76.6775	0.00148	76.7398	0.000398159	76.7777	0.00107	76.9943	0.000276499	76.8182	0.0012	76.5662	0.000917912
76.845	0.00152	76.8941	0.000445843	76.9503	0.00107	77.16	0.00030299	77.0111	0.0013	76.7337	0.00101
77.019	0.00157	77.0737	0.000398159	77.1228	0.00107	77.3436	0.000329481	77.179	0.00133	76.8905	0.000965595
77.1858	0.00152	77.2341	0.000362396	77.2903	0.00105	77.5097	0.000278155	77.344	0.00136	77.0712	0.001
77.3547	0.00163	77.4095	0.000426769	77.48	0.00106	77.6812	0.000269876	77.5212	0.00131	77.2337	0.000994205
77.5355	0.00168	77.5462	0.000464916	77.6414	0.00109	77.8569	0.000271532	77.6937	0.00132	77.3937	0.000991821
77.7059	0.00171	77.7206	0.000429153	77.8158	0.00109	78.0323	0.000289745	77.8752	0.00132	77.5605	0.00102
77.8845	0.00176	77.8852	0.000400543	77.9911	0.00106	78.1952	0.000309613	78.0445	0.00139	77.7252	0.00102
78.0499	0.00174	78.0602	0.000407696	78.1594	0.00113	78.3634	0.00026491	78.2113	0.00136	77.9002	0.00104
78.2192	0.00174	78.2331	0.000419617	78.3441	0.00107	78.5621	0.00030299	78.3759	0.00144	78.0577	0.00102
78.3899	0.00179	78.3738	0.000436306	78.5027	0.00111	78.7099	0.000263254	78.5546	0.00143	78.2299	0.00112
78.5653	0.00173	78.5384	0.000429153	78.6802	0.00122	78.8857	0.00030299	78.7271	0.00144	78.4039	0.00107
78.7425	0.00173	78.7031	0.00041008	78.8542	0.00117	79.0499	0.00026491	78.8993	0.00149	78.5624	0.00114
78.9139	0.00161	78.8695	0.000429153	79.0278	0.00112	79.2286	0.000291401	79.0643	0.00156	78.7289	0.00102
79.0786	0.0016	79.0582	0.000426769	79.2006	0.00113	79.4229	0.000322858	79.2332	0.00152	78.8964	0.00113
79.2508	0.00165	79.1942	0.000417233	79.375	0.0012	79.5625	0.000304646	79.4057	0.00149	79.0528	0.00107
79.4283	0.00173	79.3603	0.000379086	79.5518	0.00113	79.7372	0.000331137	79.5819	0.00151	79.221	0.00112
79.5944	0.00173	79.5267	0.000474453	79.7211	0.00112	79.914	0.000311269	79.759	0.00154	79.3932	0.00107
79.7734	0.00174	79.6964	0.000398159	79.9001	0.00113	80.079	0.000331137	79.9237	0.00154	79.5486	0.00109
79.9348	0.00177	79.8736	0.000474453	80.0769	0.00116	80.2766	0.000309613	80.1009	0.00162	79.729	0.00117
80.1041	0.00181	80.0347	0.000391006	80.2494	0.00122	80.4302	0.000355972	80.2752	0.00166	79.8847	0.00114
80.2798	0.00182	80.1946	0.000407696	80.4284	0.00125	80.6009	0.000336104	80.4459	0.00173	80.0457	0.00114
80.4488	0.00186	80.3754	0.00041008	80.6059	0.00116	80.7734	0.000309613	80.6231	0.00169	80.2093	0.00118
80.6231	0.00185	80.5429	0.00038147	80.7781	0.0012	80.9427	0.000317892	80.791	0.00164	80.3955	0.00116
80.7953	0.0018	80.6918	0.000429153	80.9649	0.00129	81.1325	0.000317892	80.9585	0.00166	80.5508	0.00113
80.9649	0.00175	80.8568	0.000455379	81.1264	0.00124	81.2817	0.000311269	81.1371	0.00166	80.7201	0.00113
81.136	0.0018	81.0308	0.0004673	81.2971	0.00126	81.4464	0.000331137	81.305	0.0017	80.8866	0.00115
81.3064	0.00174	81.1894	0.000429153	81.47	0.00125	81.6286	0.000336104	81.4822	0.0017	81.0433	0.00121
81.4779	0.00174	81.3458	0.0004673	81.644	0.00129	81.7979	0.000355972	81.6436	0.00165	81.2377	0.00117
81.6483	0.00168	81.5108	0.000455379	81.8258	0.00114	81.9704	0.000344383	81.8183	0.00167	81.3927	0.00113
81.8161	0.00175	81.6848	0.000514984	81.9808	0.00125	82.1376	0.000322858	81.9951	0.00167	81.5513	0.00111
81.9998	0.00168	81.8541	0.000514984	82.1508	0.00127	82.3044	0.000316235	82.163	0.00174	81.7116	0.0012
82.163	0.00166	82.0298	0.000474453	82.3248	0.00118	82.4783	0.000284778	82.3434	0.0017	81.8684	0.00117
82.3387	0.00162	82.1723	0.000495911	82.5005	0.00122	82.638	0.000336104	82.5066	0.00166	82.0549	0.00118
82.5066	0.0018	82.3667	0.000407696	82.6981	0.00121	82.8202	0.000316235	82.6806	0.00173	82.2134	0.00115
82.6777	0.0017	82.5177	0.0004673	82.8549	0.00119	82.9802	0.000291401	82.8502	0.00179	82.3699	0.00123
82.8545	0.00175	82.6802	0.00043869	83.0228	0.00121	83.1495	0.000296367	83.0288	0.00173	82.536	0.00122
83.0242	0.00178	82.8545	0.000474453	83.1935	0.00124	83.3295	0.000278155	83.2089	0.00181	82.7006	0.00123
83.1874	0.0019	83.022	0.000476837	83.3675	0.00121	83.4927	0.000291401	83.3657	0.00185	82.8832	0.0012
83.3578	0.00182	83.1931	0.000493526	83.5479	0.00123	83.686	0.000269876	83.5371	0.00176	83.046	0.00122
83.5257	0.00184	83.3377	0.000455379	83.7107	0.00121	83.8407	0.000316235	83.6996	0.00183	83.1996	0.00117
83.7043	0.00179	83.5053	0.000448227	83.8836	0.00121	83.9992	0.000296367	83.8833	0.0018	83.3657	0.00121
83.8815	0.00181	83.6796	0.000419617	84.0529	0.00124	84.1707	0.000291401	84.0526	0.00174	83.5353	0.00122
84.0511	0.00174	83.8564	0.000464916	84.2208	0.00119	84.3446	0.000291401	84.2208	0.00185	83.7075	0.00122
84.2204	0.00175	84.0246	0.000457764	84.3933	0.00113	84.5265	0.000269876	84.3855	0.00177	83.8725	0.0012
84.3887	0.00166	84.1653	0.000426769	84.5623	0.00115	84.6815	0.000258287	84.5558	0.00175	84.0311	0.0012
84.5562	0.00172	84.33	0.00048399	84.7301	0.00116	84.8461	0.000291401	84.7348	0.00182	84.2047	0.00121
84.7284	0.00176	84.4978	0.000391006	84.903	0.00115	85.0111	0.000304646	84.9059	0.00177	84.3661	0.00118
84.9027	0.0017	84.6675	0.000426769	85.0691	0.00123	85.1847	0.000304646	85.0734	0.00175	84.5265	0.00127
85.0659	0.00173	84.8508	0.00041008	85.2459	0.00117	85.3841	0.000351005	85.2366	0.00175	84.6958	0.00122
85.2323	0.00181	85.0144	0.000407696	85.4188	0.00119	85.5237	0.000296367	85.4127	0.00191	84.8587	0.00124
85.4013	0.00175	85.1772	0.000398159	85.5831	0.0012	85.6945	0.000296367	85.5742	0.00187	85.0358	0.00122
85.5738	0.00188	85.3451	0.000419617	85.756	0.00127	85.8591	0.000278155	85.7546	0.00191	85.1912	0.00125
85.7481	0.00188	85.4983	0.000436306	85.9318	0.00131	86.0306	0.000291401	85.9203	0.0019	85.3762	0.00125
85.9067	0.00195	85.6726	0.000445843	86.1132	0.00123	86.2249	0.000296367	86.0882	0.00189	85.5237	0.00122
86.0785	0.00189	85.8434	0.000455379	86.2704	0.00129	86.3656	0.000316235	86.2543	0.00182	85.6991	0.00124
86.25	0.00195	86.0145	0.000391006	86.4397	0.00126	86.5367	0.000284778	86.4254	0.00185	85.8595	0.00125
86.4239	0.00188	86.1655	0.000426769	86.6122	0.0012	86.7028	0.000258287	86.5993	0.00189	86.0145	0.00125
86.5979	0.0018	86.3359	0.00041008	86.7833	0.00123	86.8696	0.000316235	86.7643	0.00183	86.1934	0.00123
86.7608	0.00181	86.502	0.00043869	86.9684	0.00124	87.05	0.000317892	86.9308	0.00181	86.3599	0.00123
86.9211	0.00179	86.6731	0.000429153	87.1201	0.00123	87.2128	0.000311269	87.0983	0.0018	86.5166	0.0013
87.0969	0.00181	86.8366	0.000400543	87.2851	0.00126	87.3725	0.000276499	87.2673	0.00189	86.6842	0.00122
87.2705	0.0018	86.9981	0.000391006	87.4559	0.00118	87.5422	0.000324514	87.4416	0.00188	86.8442	0.00125
87.4387	0.00183	87.1516	0.000360012	87.622	0.00117	87.7111	0.000304646	87.5987	0.00185	87.0306	0.00127
87.5987	0.00183	87.3428	0.000426769	87.8167	0.00116	87.8858	0.000296367	87.7634	0.00188	87.1767	0.00122
87.7723	0.00196	87.4902	0.000360012	87.9688	0.00117	88.0458	0.000298023	87.9291	0.0019	87.3446	0.00127
87.9416	0.00188	87.6549	0.000417233	88.1381	0.00118	88.204	0.000298023	88.1163	0.00187	87.5121	0.00128
88.1177	0.00183	87.8371	0.00041008	88.3074	0.00121	88.3797	0.000324514	88.2834	0.00188	87.6703	0.0013
88.2945	0.00193	88.0003	0.000371933	88.4764	0.00119	88.544	0.000311269	88.4435	0.0019	87.8414	0.00124
88.4502	0.00195	88.1678	0.000391006	88.6571	0.00114	88.7044	0.00030299	88.6117	0.00186	88.0064	0.00129
88.6131	0.00196	88.3185	0.000398159	88.8136	0.00116	88.8816	0.000329481	88.7763	0.0019	88.1743	0.00127
88.7885	0.00197	88.4818	0.000379086	88.9804	0.00116	89.0416	0.000331137	88.9456	0.0019	88.3311	0.00131
88.9517	0.00195	88.6536	0.000379086	89.145	0.00113	89.2184	0.00033776	89.1117	0.00181	88.4986	0.00127
89.121	0.00191	88.8315	0.000333786	89.319	0.00114	89.3788	0.00030299	89.2767	0.00188	88.6647	0.00123
89.2878	0.00185	89.0004	0.000379086	89.4926	0.00112	89.5742	0.000351005	89.4461	0.00199	88.8168	0.00122
89.4586	0.00185	89.1447	0.000400543	89.6608	0.00116	89.7231	0.000331137	89.6089	0.00201	88.9804	0.0012
89.6232	0.00185	89.3075	0.000331402	89.8251	0.00115	89.8784	0.000331137	89.7818	0.00197	89.1529	0.00127
89.7879	0.00178	89.4836	0.00038147	89.9919	0.00106	90.0528	0.000329481	89.9479	0.00194	89.319	0.00123
89.9622	0.00175	89.6454	0.000331402	90.1519	0.00111	90.2203	0.000355972	90.1029	0.00191	89.4836	0.00122
90.1186	0.00184	89.8287	0.000360012	90.3259	0.0011	90.4118	0.000311269	90.2708	0.00194	89.6529	0.00123
90.2883	0.00184	89.9898	0.000331402	90.4869	0.00105	90.5514	0.000322858	90.4404	0.00198	89.8176	0.00119
90.4497	0.00182	90.1372	0.000350475	90.6563	0.00107	90.7193	0.000309613	90.6083	0.00197	89.9873	0.00125
90.6208	0.00186	90.3008	0.000333786	90.8198	0.00106	90.8839	0.000298023	90.7726	0.00192	90.144	0.00125
90.7926	0.00184	90.4733	0.000305176	90.9831	0.00104	91.0579	0.000298023	90.9329	0.00194	90.3273	0.00122
90.953	0.00191	90.6427	0.000302792	91.1649	0.00104	91.2419	0.000278155	91.1048	0.00186	90.4776	0.0012
91.1227	0.00189	90.8084	0.000324249	91.3217	0.00107	91.3825	0.000271532	91.2716	0.00188	90.6405	0.00118
91.2884	0.00192	90.9763	0.000417233	91.4845	0.00105	91.5486	0.000283122	91.4373	0.00187	90.7948	0.00113
91.4645	0.0018	91.1348	0.000305176	91.6442	0.00103	91.7201	0.000296367	91.6087	0.00189	90.9684	0.00123
91.6317	0.00181	91.3023	0.000295639	91.811	0.00106	91.8922	0.000284778	91.7716	0.00191	91.1474	0.00111
91.7963	0.00177	91.4677	0.000324249	91.9925	0.001	92.0648	0.000250008	91.9302	0.00186	91.293	0.00113
91.9581	0.00182	91.6302	0.000293255	92.1389	0.00107	92.2151	0.000258287	92.1027	0.00178	91.4455	0.00118
92.1324	0.00174	91.8045	0.000286102	92.3082	0.00101	92.3862	0.000243385	92.2702	0.00186	91.6191	0.00115
92.2989	0.00175	91.9627	0.000276566	92.4757	0.00105	92.5466	0.000258287	92.4363	0.00179	91.7652	0.00114
92.4632	0.00174	92.1138	0.000302792	92.6371	0.000994205	92.7076	0.000256631	92.5963	0.0018	91.9581	0.00115
92.6278	0.0017	92.2856	0.000286102	92.8114	0.00101	92.8802	0.000203649	92.766	0.00186	92.1149	0.00113
92.7928	0.0017	92.4535	0.000255108	92.9653	0.000972748	93.0337	0.000238419	92.9292	0.00181	92.2763	0.00116
92.9603	0.00173	92.6185	0.000238419	93.1389	0.000963211	93.2062	0.00026491	93.1014	0.00176	92.4349	0.00114
93.1282	0.00181	92.7896	0.000295639	93.2975	0.000927448	93.3666	0.000231796	93.2753	0.00188	92.6042	0.00116
93.2925	0.00183	92.9542	0.000264645	93.4697	0.000841618	93.5298	0.000269876	93.4292	0.00183	92.7627	0.00112
93.4529	0.00184	93.1282	0.000238419	93.649	0.00102	93.6927	0.000250008	93.5939	0.00179	92.9303	0.00116
93.6236	0.00183	93.2689	0.000302792	93.7961	0.00101	93.8577	0.000269876	93.7661	0.00183	93.0838	0.00113
93.7886	0.00188	93.44	0.000257492	93.9579	0.00102	94.0252	0.000291401	93.9354	0.00186	93.2438	0.00116
93.9547	0.0018	93.6018	0.000207424	94.1254	0.00106	94.1863	0.000258287	94.0957	0.00189	93.4153	0.00112
94.1161	0.0018	93.7807	0.000274181	94.2887	0.00102	94.3495	0.000250008	94.2557	0.00177	93.5767	0.0011
94.2733	0.00178	93.9515	0.000238419	94.4608	0.00109	94.5414	0.000251664	94.4175	0.00177	93.7285	0.00107
94.444	0.00175	94.0911	0.000238419	94.6198	0.00102	94.6867	0.000245041	94.5818	0.00173	93.8953	0.00114
94.6083	0.00172	94.2554	0.000226498	94.7844	0.00102	94.8424	0.000256631	94.7493	0.00176	94.0614	0.00113
94.7776	0.00169	94.4236	0.000228882	94.9505	0.00101	95.0067	0.000258287	94.924	0.00177	94.2242	0.00111
94.9458	0.0017	94.5947	0.000209808	95.1137	0.00102	95.1681	0.000250008	95.0776	0.00183	94.3828	0.00111
95.1055	0.00173	94.7744	0.000255108	95.2859	0.000956059	95.3568	0.00023014	95.2386	0.00175	94.5539	0.00116
95.2641	0.00172	94.9333	0.000226498	95.4445	0.000991821	95.5057	0.000231796	95.4008	0.00184	94.7135	0.00111
95.4362	0.00176	95.0786	0.000209808	95.6062	0.00101	95.6703	0.000231796	95.5697	0.00182	94.8814	0.0011
95.6012	0.00176	95.2483	0.000207424	95.7734	0.00102	95.8393	0.000216894	95.7394	0.00183	95.04	0.00116
95.7766	0.00179	95.4065	0.000276566	95.9356	0.001	95.9993	0.000190403	95.899	0.00174	95.2046	0.00112
95.937	0.00179	95.5837	0.000238419	96.1031	0.00101	96.1843	0.000216894	96.0637	0.00176	95.3675	0.00115
96.1013	0.00179	95.7516	0.000257492	96.2663	0.000975132	96.3243	0.000223517	96.2298	0.00172	95.5271	0.00113
96.2649	0.00175	95.8973	0.000209808	96.4227	0.000984669	96.4922	0.000236763	96.3998	0.00168	95.695	0.00103
96.4356	0.00169	96.0698	0.000257492	96.5895	0.000946522	96.6568	0.00023014	96.5562	0.00176	95.8597	0.0011
96.6021	0.00161	96.2273	0.000209808	96.7524	0.000886917	96.8182	0.000210272	96.7302	0.00166	96.034	0.00104
96.7663	0.00153	96.3916	0.000219345	96.9292	0.000879765	97.008	0.00023014	96.8859	0.00172	96.1861	0.00109
96.936	0.00154	96.5512	0.000247955	97.0817	0.000915527	97.1583	0.000178814	97.0534	0.00179	96.3493	0.0011
97.0939	0.0015	96.7284	0.000226498	97.2403	0.000870228	97.3172	0.000236763	97.2209	0.00173	96.5122	0.0011
97.2653	0.00145	96.873	0.000207424	97.4049	0.000870228	97.4722	0.000216894	97.3938	0.00166	96.669	0.00109
97.4282	0.00152	97.0423	0.000209808	97.5674	0.000822544	97.6397	0.000225173	97.5456	0.00173	96.8476	0.00102
97.591	0.00148	97.2041	0.000209808	97.751	0.000782013	97.8183	0.000250008	97.7013	0.00169	97.0123	0.00104
97.7496	0.00156	97.3777	0.000209808	97.8921	0.000841618	97.9705	0.000225173	97.8656	0.00166	97.1665	0.00109
97.9193	0.00159	97.5477	0.000143051	98.0571	0.000886917	98.1326	0.000177158	98.0238	0.00171	97.3323	0.00107
98.0854	0.00158	97.7167	0.000197887	98.2167	0.000917912	98.2955	0.000210272	98.1963	0.00169	97.4833	0.00105
98.2529	0.00164	97.8828	0.000197887	98.3846	0.000879765	98.4598	0.000238419	98.3567	0.0017	97.6605	0.001
98.4097	0.00158	98.046	0.000197887	98.5668	0.000832081	98.6276	0.00023014	98.5195	0.0017	97.8183	0.000982285
98.57	0.00163	98.192	0.000197887	98.7232	0.000841618	98.7819	0.000218551	98.6828	0.00172	97.9783	0.000975132
98.739	0.00155	98.3517	0.000209808	98.8864	0.000860691	98.9491	0.000205305	98.8582	0.00167	98.1416	0.00105
98.9054	0.00154	98.531	0.000190735	99.0547	0.000858307	99.1159	0.000210272	99.0139	0.00167	98.3005	0.00103
99.0736	0.00147	98.6856	0.000219345	99.2143	0.000822544	99.2759	0.000203649	99.1739	0.00162	98.4694	0.00102
99.2272	0.00151	98.8582	0.000178814	99.3915	0.000886917	99.437	0.000223517	99.3417	0.00157	98.6341	0.000984669
99.3962	0.00139	99.0024	0.00015974	99.5375	0.000841618	99.5952	0.000205305	99.4949	0.00159	98.7941	0.000975132
99.5622	0.00137	99.1706	0.000207424	99.6957	0.000822544	99.7648	0.000205305	99.6646	0.00156	98.9616	0.000963211
99.7269	0.0014	99.3339	0.000133514	99.8665	0.000915527	99.9252	0.000197026	99.8339	0.00157	99.1205	0.00101
99.8948	0.00137	99.4996	0.000121593	100.035	0.000867844	100.096	0.000205305	99.9903	0.0016	99.2909	0.000896454
100.054	0.00135	99.6721	0.000133514	100.213	0.000841618	100.28	0.000197026	100.157	0.00156	99.4563	0.000946522
100.217	0.00137	99.8196	8.58307e-05	100.37	0.000915527	100.423	0.000205305	100.325	0.00156	99.6098	0.000898838
100.389	0.00131	99.981	0.000121593	100.532	0.000822544	100.587	0.000163913	100.494	0.0016	99.7681	0.000886917
100.548	0.00137	100.151	0.00013113	100.699	0.000839233	100.758	0.000185437	100.66	0.00153	99.9377	0.000984669
100.715	0.00142	100.312	0.000150204	100.865	0.000858307	100.924	0.000185437	100.823	0.00154	100.094	0.000841618
100.879	0.00138	100.489	8.58307e-05	101.029	0.000822544	101.109	0.000152323	100.988	0.00164	100.268	0.000905991
101.056	0.00136	100.648	0.000133514	101.19	0.000743866	101.25	0.000197026	101.154	0.00156	100.432	0.000858307
101.225	0.00136	100.806	0.000114441	101.357	0.000803471	101.417	0.000172191	101.319	0.00153	100.589	0.000867844
101.382	0.00134	100.972	0.00013113	101.529	0.000860691	101.583	0.000178814	101.488	0.00151	100.769	0.000886917
101.559	0.00135	101.137	0.000140667	101.695	0.000841618	101.747	0.000144044	101.644	0.00159	100.938	0.000867844
101.714	0.00132	101.304	0.000197887	101.868	0.000829697	101.931	0.000163913	101.808	0.00159	101.083	0.000934601
101.878	0.00123	101.478	0.000114441	102.021	0.000832081	102.079	0.000170535	101.988	0.00156	101.26	0.000858307
102.048	0.00117	101.64	0.000133514	102.19	0.000858307	102.244	0.000183781	102.15	0.00154	101.422	0.000841618
102.214	0.00115	101.795	0.000121593	102.359	0.000829697	102.416	0.000177158	102.327	0.00147	101.591	0.000841618
102.387	0.00113	101.944	5.72205e-05	102.521	0.00082016	102.572	0.000158946	102.479	0.00149	101.766	0.000832081
102.547	0.00113	102.115	0.000162125	102.704	0.00071764	102.754	0.000144044	102.639	0.00148	101.925	0.000858307
102.704	0.00118	102.287	0.000121593	102.855	0.00074625	102.905	0.000139078	102.805	0.00154	102.079	0.000867844
102.878	0.00119	102.459	0.000152588	103.026	0.000762939	103.074	0.000152323	102.974	0.00146	102.249	0.000801086
103.043	0.00117	102.617	0.00010252	103.19	0.00068903	103.236	0.000165569	103.148	0.00142	102.398	0.000841618
103.22	0.0012	102.779	0.000140667	103.35	0.000698566	103.404	0.000158946	103.305	0.00141	102.588	0.000793934
103.372	0.00121	102.961	0.000104904	103.527	0.000669956	103.573	0.000139078	103.48	0.00143	102.741	0.000829697
103.542	0.00127	103.111	0.000140667	103.674	0.000629425	103.731	0.000132455	103.638	0.0014	102.904	0.000829697
103.708	0.00127	103.271	0.000121593	103.842	0.000536442	103.892	0.000130799	103.811	0.00137	103.066	0.000793934
103.873	0.00121	103.442	0.000104904	104.011	0.000584126	104.061	0.000112587	103.973	0.00141	103.233	0.000829697
104.042	0.00114	103.612	9.53674e-05	104.178	0.000555515	104.228	0.000104308	104.136	0.00136	103.402	0.000782013
104.204	0.00112	103.773	0.000121593	104.353	0.000612736	104.386	0.000124176	104.301	0.00138	103.569	0.000755787
104.364	0.00105	103.919	0.000114441	104.507	0.000612736	104.559	0.000132455	104.461	0.00137	103.733	0.00079155
104.529	0.00104	104.077	0.000123978	104.673	0.000612736	104.722	0.000124176	104.643	0.00142	103.886	0.000782013
104.7	0.00108	104.24	5.48363e-05	104.832	0.000629425	104.886	0.000117553	104.803	0.00142	104.057	0.000743866
104.858	0.00101	104.418	0.000104904	104.995	0.000610352	105.052	0.000119209	104.959	0.00145	104.222	0.00074625
105.023	0.00101	104.601	7.39098e-05	105.165	0.000629425	105.234	9.10625e-05	105.115	0.00138	104.374	0.000801086
105.188	0.00103	104.74	0.000123978	105.329	0.000514984	105.373	7.285e-05	105.283	0.00139	104.539	0.000677109
105.348	0.000991821	104.904	8.34465e-05	105.493	0.000498295	105.542	7.11944e-05	105.461	0.0014	104.708	0.000705719
105.52	0.00106	105.063	8.34465e-05	105.661	0.000495911	105.708	7.94729e-05	105.622	0.00134	104.872	0.000762939
105.686	0.00111	105.237	7.62939e-05	105.823	0.000495911	105.874	5.7949e-05	105.779	0.00134	105.035	0.000658035
105.845	0.00115	105.414	4.52995e-05	105.983	0.000553131	106.061	1.98682e-05	105.948	0.00136	105.214	0.000755787
106.004	0.00111	105.571	6.67572e-05	106.146	0.000574589	106.205	2.6491e-05	106.111	0.00133	105.356	0.000727177
106.173	0.00106	105.724	7.39098e-05	106.314	0.000514984	106.361	2.6491e-05	106.283	0.00133	105.536	0.00068903
106.336	0.00107	105.888	0.000104904	106.476	0.000495911	106.528	3.80808e-05	106.452	0.0013	105.687	0.000724792
106.5	0.001	106.057	0.000104904	106.637	0.0004673	106.696	5.7949e-05	106.601	0.00125	105.874	0.000677109
106.654	0.00104	106.221	0.000112057	106.796	0.000476837	106.883	6.62274e-06	106.771	0.00123	106.033	0.000631809
106.826	0.00102	106.388	8.58307e-05	106.965	0.000457764	107.022	3.1458e-05	106.933	0.00123	106.181	0.000686646
106.984	0.000982285	106.554	0.00010252	107.127	0.0004673	107.18	5.13263e-05	107.1	0.00129	106.337	0.000648499
107.156	0.000908375	106.702	5.72205e-05	107.297	0.000431538	107.346	3.80808e-05	107.264	0.00126	106.514	0.000629425
107.321	0.000905991	106.859	0.000123978	107.457	0.000448227	107.517	-6.62274e-06	107.43	0.00114	106.685	0.000622272
107.484	0.000908375	107.033	0.000123978	107.637	0.000448227	107.693	1.15898e-05	107.584	0.00118	106.847	0.000584126
107.64	0.000927448	107.199	7.39098e-05	107.792	0.000431538	107.832	1.82125e-05	107.745	0.00119	107.005	0.000603199
107.808	0.000927448	107.381	8.58307e-05	107.954	0.000422001	108.006	2.6491e-05	107.915	0.00127	107.168	0.000610352
107.976	0.000963211	107.534	0.000112057	108.121	0.000448227	108.181	4.63592e-05	108.097	0.00121	107.321	0.000638962
108.146	0.001	107.689	8.34465e-05	108.279	0.000412464	108.341	4.47035e-05	108.244	0.00118	107.514	0.000612736
108.292	0.00101	107.851	7.62939e-05	108.452	0.000457764	108.509	5.7949e-05	108.411	0.00125	107.668	0.000600815
108.465	0.00101	108.008	8.58307e-05	108.6	0.000422001	108.667	5.13263e-05	108.571	0.00123	107.818	0.000574589
108.629	0.00101	108.18	7.39098e-05	108.762	0.000422001	108.828	2.48353e-05	108.727	0.00115	107.987	0.000622272
108.796	0.000991821	108.349	9.53674e-06	108.935	0.00036478	108.989	-1.65569e-06	108.906	0.00114	108.156	0.000581741
108.955	0.000975132	108.519	8.34465e-05	109.095	0.000431538	109.156	1.15898e-05	109.064	0.00114	108.331	0.000581741
109.117	0.000860691	108.68	0.000112057	109.269	0.000431538	109.317	1.82125e-05	109.221	0.00115	108.49	0.000507832
109.28	0.000851154	108.825	6.4373e-05	109.422	0.00041008	109.478	-1.65569e-06	109.398	0.00116	108.642	0.000507832
109.445	0.000905991	108.989	7.62939e-05	109.583	0.000383854	109.64	-1.65569e-06	109.567	0.00111	108.819	0.000584126
109.612	0.00087738	109.154	0.000143051	109.738	0.000400543	109.811	-2.6491e-05	109.731	0.00109	108.976	0.000574589
109.771	0.000762939	109.321	9.53674e-05	109.903	0.00038147	109.967	6.62274e-06	109.884	0.00106	109.138	0.000507832
109.917	0.000765324	109.497	5.72205e-05	110.081	0.000429153	110.159	2.6491e-05	110.047	0.0011	109.293	0.000534058
110.086	0.000724792	109.638	6.4373e-05	110.227	0.000422001	110.291	2.6491e-05	110.207	0.00113	109.46	0.000524521
110.25	0.000784397	109.79	4.76837e-05	110.384	0.000419617	110.454	1.15898e-05	110.371	0.00118	109.63	0.000584126
110.406	0.000813007	109.959	7.62939e-05	110.553	0.000431538	110.619	1.98682e-05	110.539	0.00112	109.798	0.000524521
110.581	0.000839233	110.121	5.72205e-05	110.706	0.0004673	110.787	-1.65569e-06	110.694	0.00113	109.955	0.000565052
110.736	0.000908375	110.304	0.000104904	110.872	0.000476837	110.972	1.98682e-05	110.866	0.0011	110.126	0.000572205
110.893	0.000905991	110.449	4.76837e-05	111.034	0.00030756	111.105	6.62274e-06	111.024	0.00108	110.276	0.000524521
111.064	0.000889301	110.608	6.67572e-05	111.201	0.00033617	111.273	1.32455e-05	111.19	0.00109	110.443	0.000534058
111.223	0.000925064	110.775	9.29832e-05	111.362	0.000400543	111.44	6.62274e-06	111.355	0.00109	110.61	0.000534058
111.392	0.000905991	110.94	8.58307e-05	111.518	0.000371933	111.607	2.6491e-05	111.513	0.00109	110.766	0.000517368
111.55	0.000793934	111.104	3.8147e-05	111.684	0.000422001	111.782	0	111.677	0.000982285	110.933	0.000505447
111.715	0.000765324	111.271	5.72205e-05	111.846	0.000400543	111.927	1.82125e-05	111.839	0.00108	111.096	0.000498295
111.878	0.000705719	111.43	4.76837e-05	112.002	0.000429153	112.088	2.6491e-05	112.01	0.00106	111.254	0.000469685
112.046	0.000669956	111.581	7.62939e-05	112.169	0.000422001	112.253	3.1458e-05	112.174	0.000982285	111.418	0.00043869
112.206	0.000648499	111.753	7.39098e-05	112.332	0.000448227	112.421	2.6491e-05	112.329	0.00106	111.583	0.000431538
112.362	0.000612736	111.919	5.72205e-05	112.516	0.000429153	112.595	4.47035e-05	112.494	0.00107	111.749	0.000476837
112.522	0.000612736	112.085	8.58307e-05	112.663	0.000402927	112.731	4.63592e-05	112.66	0.00104	111.898	0.000419617
112.683	0.000619888	112.25	7.62939e-05	112.818	0.000457764	112.897	1.82125e-05	112.822	0.000982285	112.069	0.000419617
112.849	0.00071764	112.4	4.76837e-05	112.983	0.000448227	113.056	3.31137e-05	112.994	0.00102	112.225	0.000448227
113.01	0.000679493	112.562	0.000104904	113.142	0.00043869	113.222	4.47035e-05	113.144	0.000989437	112.408	0.000422001
113.169	0.00071764	112.728	7.62939e-05	113.321	0.000429153	113.396	5.13263e-05	113.319	0.000989437	112.553	0.000486374
113.331	0.000829697	112.894	4.76837e-05	113.47	0.000476837	113.54	2.48353e-05	113.472	0.00102	112.717	0.000431538
113.496	0.000772476	113.067	8.58307e-05	113.628	0.000345707	113.698	3.80808e-05	113.63	0.000970364	112.883	0.000448227
113.663	0.000765324	113.233	7.62939e-05	113.79	0.000495911	113.864	2.6491e-05	113.808	0.000960827	113.045	0.000422001
113.832	0.000715256	113.373	5.48363e-05	113.952	0.000498295	114.028	3.31137e-05	113.953	0.000953674	113.227	0.000450611
113.983	0.000727177	113.561	4.76837e-05	114.126	0.000460148	114.187	5.13263e-05	114.117	0.000915527	113.376	0.000479221
114.154	0.000708103	113.703	3.8147e-05	114.276	0.000450611	114.345	5.13263e-05	114.275	0.000905991	113.532	0.000450611
114.316	0.000638962	113.87	8.58307e-05	114.437	0.000488758	114.509	7.78174e-05	114.451	0.00089407	113.694	0.000431538
114.48	0.000648499	114.036	5.48363e-05	114.605	0.000448227	114.667	5.96047e-05	114.616	0.000865459	113.863	0.000400543
114.638	0.000565052	114.204	2.86102e-05	114.759	0.000479221	114.835	7.94729e-05	114.77	0.000858307	114.03	0.000431538
114.801	0.000603199	114.367	4.76837e-05	114.939	0.000488758	114.995	6.62274e-05	114.942	0.00084877	114.186	0.000355244
114.969	0.000572205	114.526	8.58307e-05	115.083	0.000393391	115.157	6.62274e-05	115.105	0.000858307	114.345	0.00036478
115.12	0.000562668	114.673	5.48363e-05	115.24	0.000412464	115.321	7.11944e-05	115.268	0.000865459	114.509	0.000333786
115.289	0.000622272	114.838	1.66893e-05	115.402	0.00036478	115.479	7.94729e-05	115.439	0.00087738	114.659	0.000352859
115.45	0.000565052	115.018	5.48363e-05	115.561	0.000371933	115.65	6.62274e-05	115.589	0.000810623	114.826	0.000374317
115.606	0.000638962	115.179	6.4373e-05	115.729	0.000352859	115.828	8.60958e-05	115.746	0.000801086	114.999	0.00036478
115.77	0.000669956	115.321	2.86102e-05	115.885	0.000333786	115.972	6.62274e-05	115.912	0.000865459	115.149	0.000383854
115.936	0.000696182	115.485	2.86102e-05	116.055	0.000324249	116.138	5.29819e-05	116.076	0.000858307	115.323	0.000326633
116.101	0.000686646	115.645	7.62939e-05	116.224	0.000317097	116.299	4.63592e-05	116.235	0.000846386	115.487	0.00036478
116.273	0.000677109	115.81	2.86102e-05	116.377	0.000267029	116.466	9.9341e-05	116.389	0.000865459	115.643	0.000317097
116.429	0.000724792	115.996	4.76837e-05	116.544	0.00030756	116.644	4.63592e-05	116.551	0.00089407	115.808	0.00038147
116.594	0.000584126	116.149	-2.38419e-06	116.708	0.00038147	116.785	3.97365e-05	116.718	0.000932217	115.954	0.000352859
116.751	0.000708103	116.296	7.15256e-06	116.866	0.000326633	116.948	6.45717e-05	116.88	0.00092268	116.124	0.000345707
116.923	0.000572205	116.45	5.72205e-05	117.027	0.00038147	117.115	7.11944e-05	117.036	0.000963211	116.288	0.000343323
117.083	0.000536442	116.621	0	117.184	0.000400543	117.275	3.97365e-05	117.189	0.000905991	116.458	0.000269413
117.24	0.000572205	116.802	1.90735e-05	117.359	0.000383854	117.458	1.82125e-05	117.361	0.000941753	116.617	0.000326633
117.398	0.000495911	116.957	9.53674e-06	117.516	0.000422001	117.6	3.97365e-05	117.527	0.00092268	116.775	0.000267029
117.565	0.000543594	117.128	3.57628e-05	117.673	0.000431538	117.761	4.47035e-05	117.688	0.000953674	116.931	0.000276566
117.735	0.000498295	117.273	-2.86102e-05	117.831	0.00041008	117.922	4.47035e-05	117.867	0.000934601	117.09	0.000269413
117.898	0.000619888	117.446	-1.90735e-05	117.993	0.000400543	118.082	7.94729e-05	118.023	0.00095129	117.272	0.000219345
118.06	0.000603199	117.605	4.52995e-05	118.17	0.00041008	118.256	7.11944e-05	118.178	0.000932217	117.434	0.000269413
118.218	0.000648499	117.775	1.90735e-05	118.326	0.000419617	118.403	5.96047e-05	118.339	0.000886917	117.589	0.000298023
118.38	0.000667572	117.939	-3.8147e-05	118.485	0.000402927	118.566	4.63592e-05	118.502	0.000855923	117.751	0.000221729
118.543	0.000619888	118.107	2.86102e-05	118.64	0.00030756	118.734	5.13263e-05	118.669	0.000817776	117.906	0.00027895
118.709	0.000629425	118.251	-9.53674e-06	118.802	0.00027895	118.893	5.29819e-05	118.836	0.000810623	118.089	0.000267029
118.874	0.000610352	118.447	1.66893e-05	118.978	0.00025034	119.061	3.80808e-05	118.994	0.00079155	118.243	0.00025034
119.036	0.000581741	118.585	9.53674e-06	119.131	0.000288486	119.221	5.7949e-05	119.151	0.000808239	118.398	0.000267029
119.195	0.000593662	118.743	-9.53674e-06	119.287	0.00025034	119.385	2.48353e-05	119.328	0.000846386	118.554	0.000276566
119.349	0.000534058	118.911	1.66893e-05	119.458	0.000345707	119.546	4.63592e-05	119.481	0.000829697	118.718	0.00027895
119.516	0.000524521	119.078	5.48363e-05	119.62	0.000317097	119.706	4.63592e-05	119.631	0.000753403	118.888	0.000238419
119.68	0.000486374	119.25	-2.38419e-06	119.799	0.000295639	119.863	7.11944e-05	119.794	0.000827312	119.049	0.000212193
119.845	0.000450611	119.395	8.58307e-05	119.946	0.000343323	120.037	2.6491e-05	119.959	0.000789165	119.208	0.000202656
120.005	0.0004673	119.551	2.86102e-05	120.114	0.000247955	120.191	2.6491e-05	120.134	0.000743866	119.377	0.000209808
120.167	0.0004673	119.713	-2.14577e-05	120.272	0.00027895	120.352	4.63592e-05	120.291	0.000734329	119.532	0.000267029
120.321	0.000460148	119.893	1.90735e-05	120.433	0.000371933	120.52	7.94729e-05	120.441	0.000782013	119.71	0.000212193
120.49	0.000450611	120.064	-9.53674e-06	120.599	0.000345707	120.703	4.47035e-05	120.61	0.000770092	119.857	0.00027895
120.652	0.000543594	120.209	2.6226e-05	120.765	0.000247955	120.846	7.94729e-05	120.771	0.000782013	120.026	0.000202656
120.812	0.000553131	120.371	-3.09944e-05	120.922	0.000295639	121.008	6.62274e-05	120.935	0.000779629	120.186	0.000221729
120.981	0.000584126	120.532	-1.90735e-05	121.085	0.00025034	121.174	7.94729e-05	121.107	0.000789165	120.345	0.000200272
121.134	0.000610352	120.689	-2.38419e-06	121.244	0.000305176	121.341	2.48353e-05	121.25	0.000658035	120.51	0.000238419
121.299	0.000526905	120.874	-2.86102e-05	121.409	0.000276566	121.521	4.63592e-05	121.411	0.000674725	120.679	0.000202656
121.464	0.000514984	121.031	-2.38419e-06	121.57	0.000228882	121.672	4.47035e-05	121.569	0.000696182	120.829	0.000247955
121.625	0.000488758	121.172	-3.09944e-05	121.735	0.000238419	121.831	1.82125e-05	121.734	0.000636578	120.992	0.000183582
121.793	0.000450611	121.335	-2.14577e-05	121.892	0.000212193	121.994	4.63592e-05	121.902	0.000658035	121.163	0.000259876
121.954	0.000476837	121.5	-9.53674e-05	122.056	0.000286102	122.153	4.47035e-05	122.058	0.000734329	121.327	0.000164509
122.115	0.000345707	121.672	-9.53674e-06	122.217	0.000219345	122.338	2.48353e-05	122.23	0.000665188	121.489	0.000154972
122.271	0.000345707	121.835	-4.76837e-05	122.383	0.000209808	122.469	3.31137e-05	122.386	0.000648499	121.658	0.000202656
122.435	0.000324249	122.01	-1.90735e-05	122.54	0.000171661	122.639	2.6491e-05	122.55	0.000607967	121.803	0.000133514
122.613	0.000393391	122.15	-7.62939e-05	122.703	0.000238419	122.803	5.13263e-05	122.717	0.000648499	121.986	0.000219345
122.771	0.00036478	122.322	9.53674e-06	122.864	0.000276566	122.964	2.6491e-05	122.881	0.000674725	122.157	0.000174046
122.929	0.00041008	122.489	-4.76837e-05	123.047	0.000231266	123.143	3.31137e-05	123.038	0.000627041	122.316	0.000228882
123.08	0.000543594	122.642	-7.86781e-05	123.186	0.000221729	123.294	5.96047e-05	123.198	0.000677109	122.472	0.000202656
123.249	0.000553131	122.819	-4.76837e-05	123.351	0.00030756	123.459	1.32455e-05	123.361	0.000648499	122.637	0.000183582
123.408	0.000488758	122.973	-4.76837e-05	123.507	0.000314713	123.619	1.82125e-05	123.537	0.000693798	122.795	0.000209808
123.571	0.000514984	123.128	-4.05312e-05	123.676	0.000295639	123.774	2.48353e-05	123.69	0.000712872	122.969	0.000181198
123.73	0.000517368	123.292	-5.96046e-05	123.854	0.000305176	123.945	-1.65569e-06	123.859	0.000648499	123.12	0.000212193
123.901	0.000486374	123.462	-7.62939e-05	124.001	0.000228882	124.103	4.63592e-05	124.013	0.000617504	123.289	0.000174046
124.064	0.000514984	123.614	-2.14577e-05	124.164	0.000228882	124.26	-1.65569e-06	124.171	0.000619888	123.447	0.000190735
124.218	0.000469685	123.794	-7.86781e-05	124.321	0.000171661	124.419	4.96706e-06	124.351	0.000665188	123.612	0.000240803
124.383	0.000419617	123.945	-9.53674e-05	124.491	0.000288486	124.585	1.82125e-05	124.504	0.000619888	123.783	0.000162125
124.547	0.000267029	124.117	9.53674e-06	124.657	0.000219345	124.759	6.62274e-06	124.663	0.000646114	123.943	0.000162125
124.708	0.000288486	124.267	-5.96046e-05	124.806	0.000190735	124.921	-2.6491e-05	124.83	0.000607967	124.101	0.000164509
124.872	0.000326633	124.424	7.15256e-06	124.966	0.000200272	125.079	5.13263e-05	124.999	0.000619888	124.259	0.000202656
125.035	0.00025034	124.588	-9.53674e-05	125.141	0.000231266	125.251	3.1458e-05	125.152	0.000588894	124.424	0.000209808
125.2	0.000286102	124.761	-5.00679e-05	125.302	0.000288486	125.407	1.82125e-05	125.308	0.000588894	124.592	0.000228882
125.359	0.000371933	124.929	-9.53674e-05	125.467	0.000240803	125.592	-2.15239e-05	125.471	0.00056982	124.745	0.000154972
125.526	0.000333786	125.071	-4.05312e-05	125.614	0.000269413	125.73	6.62274e-06	125.636	0.000531673	124.908	0.000174046
125.693	0.000326633	125.238	-2.38419e-06	125.783	0.000267029	125.898	-3.47694e-05	125.803	0.00056982	125.069	0.000152588
125.85	0.000374317	125.403	-4.05312e-05	125.939	0.00030756	126.063	-5.96047e-05	125.966	0.000572205	125.223	0.000209808
126.015	0.00036478	125.562	-1.19209e-05	126.108	0.000305176	126.227	-5.46376e-05	126.113	0.000531673	125.398	0.000152588
126.179	0.000469685	125.743	9.53674e-06	126.27	0.000228882	126.404	-4.63592e-05	126.28	0.000553131	125.566	0.000152588
126.339	0.000402927	125.901	-2.14577e-05	126.433	0.000257492	126.543	-1.49012e-05	126.437	0.000524521	125.717	9.77516e-05
126.506	0.000317097	126.043	-4.05312e-05	126.592	0.000257492	126.707	-3.31137e-05	126.606	0.000457764	125.888	0.000123978
126.661	0.000298023	126.205	-1.90735e-05	126.756	0.000286102	126.875	-8.2784e-06	126.775	0.000455379	126.041	0.000154972
126.829	0.000324249	126.367	2.6226e-05	126.917	0.000240803	127.028	-1.98682e-05	126.928	0.000486374	126.203	0.000228882
126.981	0.000305176	126.544	7.15256e-06	127.081	0.000295639	127.213	-4.63592e-05	127.082	0.000457764	126.38	0.000114441
127.143	0.000324249	126.71	9.53674e-06	127.237	0.000269413	127.359	-4.63592e-05	127.25	0.000407696	126.529	0.000104904
127.305	0.000200272	126.874	-1.90735e-05	127.402	0.000286102	127.522	-1.98682e-05	127.41	0.000419617	126.685	0.000190735
127.471	0.000317097	127.022	-1.90735e-05	127.565	0.000267029	127.678	-1.98682e-05	127.578	0.000426769	126.853	3.09944e-05
127.644	0.000333786	127.18	2.86102e-05	127.729	0.000267029	127.842	-2.6491e-05	127.737	0.00043869	127.023	0.000174046
127.801	0.000355244	127.348	-2.86102e-05	127.899	0.000202656	128.026	-5.46376e-05	127.894	0.000391006	127.186	0.000152588
127.963	0.000422001	127.52	-1.19209e-05	128.058	0.000228882	128.164	-5.29819e-05	128.063	0.000436306	127.35	0.000152588
128.118	0.000469685	127.692	7.15256e-06	128.216	0.000190735	128.323	-6.62274e-05	128.218	0.000445843	127.509	7.86781e-05
128.285	0.000460148	127.849	-1.19209e-05	128.379	0.000145435	128.487	-8.77514e-05	128.39	0.000464916	127.677	0.000174046
128.452	0.000412464	127.998	2.6226e-05	128.54	0.000133514	128.653	-3.97365e-05	128.549	0.000524521	127.842	9.77516e-05
128.613	0.000422001	128.158	-3.8147e-05	128.71	9.77516e-05	128.817	-4.63592e-05	128.712	0.000503063	127.994	0.000123978
128.772	0.000371933	128.333	4.52995e-05	128.858	0.000114441	128.973	-3.97365e-05	128.868	0.000476837	128.164	0.000162125
128.942	0.000374317	128.492	-4.76837e-05	129.021	9.77516e-05	129.131	-4.63592e-05	129.029	0.000429153	128.32	0.000123978
129.104	0.000412464	128.659	-3.8147e-05	129.177	0.000202656	129.295	-5.46376e-05	129.204	0.000493526	128.484	0.000126362
129.266	0.000383854	128.813	-1.19209e-05	129.343	0.000193119	129.462	-4.13921e-05	129.355	0.000455379	128.654	0.000123978
129.433	0.000333786	128.999	-1.90735e-05	129.522	0.000238419	129.624	-4.63592e-05	129.516	0.00048399	128.806	8.58307e-05
129.591	0.000400543	129.14	-2.86102e-05	129.665	0.000209808	129.782	-4.63592e-05	129.678	0.0005126	128.976	0.000107288
129.749	0.0004673	129.298	-3.8147e-05	129.832	0.000164509	129.949	-3.97365e-05	129.852	0.000445843	129.135	0.000104904
129.916	0.00036478	129.47	-4.76837e-05	129.992	0.00025034	130.111	-6.12603e-05	130.016	0.000436306	129.301	0.000143051
130.075	0.000298023	129.637	1.66893e-05	130.156	0.000231266	130.274	-6.78831e-05	130.166	0.000457764	129.473	0.000114441
130.233	0.00033617	129.807	-2.38419e-06	130.333	0.000240803	130.435	-7.94729e-05	130.325	0.000362396	129.63	6.91414e-05
130.401	0.000457764	129.941	-1.90735e-05	130.491	0.00027895	130.591	-9.9341e-05	130.495	0.000495911	129.788	5.72205e-05
130.555	0.000422001	130.115	-2.86102e-05	130.653	0.00027895	130.755	-4.80149e-05	130.656	0.0004673	129.954	8.82149e-05
130.72	0.000505447	130.278	-2.38419e-06	130.815	0.000164509	130.921	-5.29819e-05	130.83	0.000486374	130.118	0.000162125
130.882	0.000448227	130.447	9.53674e-06	130.97	0.000202656	131.069	-7.285e-05	130.973	0.000524521	130.291	0.000107288
131.039	0.000457764	130.615	-2.86102e-05	131.147	0.00025034	131.26	-6.78831e-05	131.131	0.000495911	130.441	5.96046e-05
131.211	0.000469685	130.755	9.53674e-06	131.303	0.00030756	131.402	-8.77514e-05	131.303	0.00048399	130.605	0.000114441
131.368	0.0004673	130.927	-2.38419e-06	131.464	0.000219345	131.563	-5.96047e-05	131.465	0.000543594	130.764	0.000114441
131.534	0.000393391	131.085	-9.53674e-06	131.625	0.00025034	131.732	-7.94729e-05	131.628	0.000495911	130.928	3.8147e-05
131.699	0.000469685	131.247	-1.19209e-05	131.79	0.000257492	131.891	-0.000107619	131.779	0.000476837	131.094	3.8147e-05
131.857	0.000457764	131.416	-2.38419e-06	131.953	0.000193119	132.072	-4.80149e-05	131.942	0.000607967	131.268	-1.66893e-05
132.026	0.000393391	131.583	-7.86781e-05	132.115	0.000267029	132.214	-5.29819e-05	132.112	0.000581741	131.427	9.53674e-05
132.183	0.000393391	131.728	-4.76837e-05	132.272	0.000247955	132.381	-5.29819e-05	132.279	0.000531673	131.593	6.91414e-05
132.355	0.000412464	131.894	-6.67572e-05	132.437	0.00027895	132.54	-7.94729e-05	132.442	0.000607967	131.757	9.53674e-06
132.519	0.000400543	132.054	2.86102e-05	132.599	0.000298023	132.704	-6.62274e-05	132.601	0.000619888	131.93	7.62939e-05
132.677	0.000345707	132.215	-1.90735e-05	132.774	0.000295639	132.878	-5.29819e-05	132.765	0.000638962	132.079	8.82149e-05
132.838	0.00043869	132.395	-3.8147e-05	132.924	0.000276566	133.028	-6.62274e-05	132.924	0.000619888	132.238	9.53674e-06
132.997	0.000450611	132.552	-9.53674e-06	133.087	0.000371933	133.182	-4.63592e-05	133.089	0.000607967	132.405	2.14577e-05
133.166	0.000488758	132.707	-4.76837e-05	133.248	0.000343323	133.344	-2.6491e-05	133.263	0.000619888	132.561	8.58307e-05
133.324	0.000486374	132.866	-4.76837e-05	133.418	0.000343323	133.51	-8.2784e-06	133.41	0.000655651	132.735	5.72205e-05
133.479	0.000419617	133.029	-8.58307e-05	133.59	0.000295639	133.679	-1.98682e-05	133.579	0.000648499	132.894	-1.66893e-05
133.642	0.00043869	133.206	-5.72205e-05	133.743	0.00030756	133.825	-1.49012e-05	133.743	0.000629425	133.05	2.14577e-05
133.809	0.000429153	133.37	-6.67572e-05	133.902	0.000317097	133.988	0	133.91	0.000627041	133.222	8.58307e-05
133.971	0.000317097	133.529	-7.86781e-05	134.063	0.000269413	134.144	-1.65569e-06	134.084	0.000696182	133.366	3.8147e-05
134.141	0.000345707	133.68	-7.86781e-05	134.226	0.000343323	134.318	2.6491e-05	134.235	0.000693798	133.558	-7.15256e-06
134.297	0.000305176	133.867	-7.86781e-05	134.404	0.000221729	134.485	3.31137e-05	134.401	0.000579357	133.721	6.91414e-05
134.459	0.000333786	134.014	-7.86781e-05	134.552	0.00033617	134.641	3.1458e-05	134.558	0.000665188	133.875	7.62939e-05
134.627	0.000326633	134.179	-3.8147e-05	134.716	0.000247955	134.796	3.31137e-05	134.736	0.000696182	134.039	5.00679e-05
134.792	0.00030756	134.348	-7.86781e-05	134.872	0.000259876	134.965	3.31137e-05	134.896	0.000636578	134.2	2.14577e-05
134.96	0.000317097	134.513	-4.76837e-05	135.031	0.00027895	135.129	6.62274e-06	135.053	0.000646114	134.367	6.67572e-05
135.113	0.000355244	134.671	-1.90735e-05	135.216	0.00030756	135.284	6.62274e-05	135.213	0.000703335	134.531	9.53674e-06
135.278	0.000343323	134.821	-5.00679e-05	135.369	0.000295639	135.44	2.48353e-05	135.388	0.000665188	134.684	5.72205e-05
135.441	0.000412464	134.983	-8.58307e-05	135.531	0.00025034	135.605	5.96047e-05	135.551	0.000677109	134.849	-7.15256e-06
135.6	0.000429153	135.147	-7.86781e-05	135.684	0.000269413	135.769	1.98682e-05	135.716	0.000619888	135.02	-8.34465e-05
135.759	0.00043869	135.321	-9.53674e-05	135.853	0.00025034	135.936	6.62274e-06	135.869	0.000505447	135.19	6.67572e-05
135.915	0.00043869	135.494	-2.86102e-05	136.02	0.000269413	136.117	6.62274e-06	136.03	0.000610352	135.339	3.8147e-05
136.081	0.000393391	135.651	-3.09944e-05	136.175	0.000276566	136.256	2.6491e-05	136.2	0.000619888	135.509	5.00679e-05
136.241	0.000429153	135.81	-5.00679e-05	136.34	0.000269413	136.418	2.6491e-05	136.367	0.000579357	135.659	-1.90735e-05
136.415	0.000450611	135.964	-6.67572e-05	136.506	0.000286102	136.576	-1.65569e-06	136.533	0.000531673	135.834	1.90735e-05
136.574	0.000422001	136.127	-4.76837e-05	136.665	0.000343323	136.741	2.6491e-05	136.688	0.0005126	135.993	9.53674e-06
136.729	0.000362396	136.314	-6.67572e-05	136.829	0.000326633	136.92	1.98682e-05	136.854	0.000543594	136.163	3.09944e-05
136.888	0.000393391	136.46	-5.96046e-05	136.99	0.000343323	137.062	-3.31137e-05	137.017	0.000531673	136.329	6.91414e-05
137.046	0.000393391	136.619	-0.000107288	137.153	0.00036478	137.227	1.32455e-05	137.186	0.000560284	136.49	-3.57628e-05
137.209	0.000355244	136.786	-0.000107288	137.31	0.000269413	137.383	2.6491e-05	137.35	0.00048399	136.657	3.09944e-05
137.379	0.000412464	136.944	-5.96046e-05	137.471	0.000371933	137.553	6.62274e-06	137.503	0.000445843	136.818	1.19209e-05
137.538	0.000486374	137.11	-9.53674e-05	137.632	0.00041008	137.735	2.48353e-05	137.67	0.000493526	136.982	1.19209e-05
137.701	0.000362396	137.283	-7.86781e-05	137.799	0.000267029	137.877	2.6491e-05	137.836	0.000474453	137.147	-1.90735e-05
137.87	0.000450611	137.444	-5.72205e-05	137.963	0.000383854	138.032	2.48353e-05	138.006	0.000486374	137.304	2.38419e-06
138.033	0.000419617	137.601	-0.000104904	138.121	0.000362396	138.195	1.15898e-05	138.162	0.000534058	137.478	0
138.201	0.000543594	137.766	-7.86781e-05	138.277	0.000355244	138.362	5.96047e-05	138.326	0.000505447	137.648	0
138.353	0.000514984	137.928	-4.76837e-05	138.457	0.000448227	138.537	3.1458e-05	138.488	0.000398159	137.805	-5.48363e-05
138.517	0.00043869	138.092	-6.91414e-05	138.609	0.000402927	138.683	1.82125e-05	138.656	0.00043869	137.957	9.53674e-06
138.683	0.000448227	138.264	-1.90735e-05	138.761	0.000517368	138.847	2.48353e-05	138.815	0.000391006	138.122	-7.15256e-06
138.848	0.000431538	138.415	-2.14577e-05	138.927	0.000457764	139.013	3.1458e-05	138.984	0.000445843	138.283	1.90735e-05
139.011	0.000383854	138.568	-3.09944e-05	139.094	0.000400543	139.175	6.62274e-06	139.134	0.00043869	138.462	1.19209e-05
139.165	0.000391006	138.732	-8.58307e-05	139.271	0.000505447	139.353	5.29819e-05	139.309	0.00043869	138.622	9.53674e-06
139.334	0.000352859	138.904	-4.05312e-05	139.419	0.000476837	139.502	3.1458e-05	139.46	0.000417233	138.769	5.00679e-05
139.499	0.000317097	139.059	-7.62939e-05	139.583	0.000486374	139.667	3.1458e-05	139.624	0.000419617	138.934	6.67572e-05
139.657	0.000259876	139.23	-7.62939e-05	139.74	0.000507832	139.829	3.1458e-05	139.804	0.000407696	139.087	4.76837e-05
139.824	0.00030756	139.397	-2.86102e-05	139.911	0.000495911	139.996	5.7949e-05	139.954	0.000426769	139.27	3.8147e-05
139.972	0.000295639	139.569	-3.09944e-05	140.082	0.000517368	140.161	3.1458e-05	140.114	0.00043869	139.433	9.53674e-06
140.146	0.000393391	139.714	-9.53674e-05	140.234	0.000495911	140.32	1.82125e-05	140.274	0.000419617	139.599	2.38419e-06
140.311	0.000393391	139.876	-2.14577e-05	140.398	0.000495911	140.478	-1.65569e-06	140.446	0.00041008	139.75	-9.53674e-06
140.473	0.000450611	140.034	-2.38419e-06	140.555	0.000495911	140.648	-2.6491e-05	140.605	0.000391006	139.914	8.58307e-05
140.632	0.000486374	140.209	-3.8147e-05	140.723	0.000498295	140.814	-1.32455e-05	140.759	0.000362396	140.079	2.86102e-05
140.792	0.000486374	140.376	-6.91414e-05	140.892	0.000495911	140.988	4.96706e-06	140.925	0.000419617	140.242	2.14577e-05
140.956	0.0004673	140.521	-8.58307e-05	141.042	0.000457764	141.134	3.97365e-05	141.086	0.000429153	140.403	-2.86102e-05
141.11	0.000448227	140.689	-7.86781e-05	141.199	0.000374317	141.297	-1.65569e-06	141.255	0.000429153	140.565	2.14577e-05
141.282	0.000448227	140.856	-0.000123978	141.363	0.000391006	141.456	1.15898e-05	141.415	0.000448227	140.728	2.14577e-05
141.446	0.000391006	141.014	-6.67572e-05	141.524	0.000400543	141.621	-1.65569e-06	141.564	0.000429153	140.901	9.53674e-06
141.61	0.000333786	141.196	-5.96046e-05	141.685	0.000419617	141.806	-1.49012e-05	141.727	0.000417233	141.064	2.86102e-05
141.766	0.00041008	141.355	-5.96046e-05	141.842	0.000431538	141.951	-1.98682e-05	141.894	0.000445843	141.219	2.14577e-05
141.925	0.000429153	141.502	-5.96046e-05	142.004	0.000505447	142.112	0	142.061	0.00043869	141.381	9.53674e-06
142.089	0.000422001	141.666	-9.77516e-05	142.165	0.000476837	142.269	-2.6491e-05	142.227	0.00041008	141.539	1.90735e-05
142.252	0.000383854	141.829	-2.14577e-05	142.325	0.000488758	142.435	-1.32455e-05	142.383	0.000417233	141.712	3.8147e-05
142.405	0.000352859	141.996	-0.000135899	142.486	0.000545979	142.617	0	142.537	0.000457764	141.873	2.86102e-05
142.57	0.00041008	142.167	-3.09944e-05	142.645	0.000488758	142.76	1.82125e-05	142.706	0.000448227	142.03	-1.90735e-05
142.73	0.000476837	142.33	-9.53674e-05	142.809	0.000514984	142.919	-1.49012e-05	142.856	0.000426769	142.196	2.14577e-05
142.897	0.000562668	142.483	-4.76837e-05	142.972	0.000391006	143.086	-1.65569e-06	143.024	0.000455379	142.352	3.8147e-05
143.069	0.000629425	142.652	-1.90735e-05	143.128	0.000431538	143.249	1.15898e-05	143.194	0.000391006	142.528	4.05312e-05
143.217	0.000591278	142.814	-4.76837e-05	143.308	0.000553131	143.434	6.62274e-06	143.351	0.00041008	142.681	5.00679e-05
143.379	0.000565052	142.977	-6.91414e-05	143.45	0.000514984	143.571	4.96706e-06	143.517	0.000400543	142.838	5.00679e-05
143.547	0.000603199	143.142	-4.76837e-05	143.615	0.000526905	143.735	6.62274e-06	143.677	0.000419617	142.999	5.72205e-05
143.719	0.000514984	143.294	-1.90735e-05	143.784	0.000457764	143.894	1.15898e-05	143.85	0.00048399	143.168	4.05312e-05
143.883	0.000486374	143.451	-3.09944e-05	143.944	0.000431538	144.058	-1.32455e-05	144.002	0.00043869	143.335	2.14577e-05
144.042	0.000450611	143.622	-5.72205e-05	144.125	0.000460148	144.232	1.15898e-05	144.16	0.0004673	143.492	9.53674e-06
144.21	0.000476837	143.782	-3.09944e-05	144.267	0.000495911	144.378	-1.65569e-06	144.319	0.000455379	143.65	3.09944e-05
144.377	0.0004673	143.947	-9.77516e-05	144.434	0.000505447	144.542	1.98682e-05	144.488	0.0004673	143.811	9.53674e-06
144.531	0.000457764	144.118	-7.62939e-05	144.595	0.000505447	144.706	1.82125e-05	144.659	0.00041008	143.974	-1.90735e-05
144.695	0.000486374	144.269	-5.72205e-05	144.765	0.000476837	144.865	4.63592e-05	144.812	0.000455379	144.157	2.14577e-05
144.851	0.00043869	144.46	-9.77516e-05	144.934	0.000460148	145.033	2.6491e-05	144.974	0.000486374	144.302	5.72205e-05
145.004	0.000479221	144.614	-1.90735e-05	145.082	0.000393391	145.185	2.6491e-05	145.133	0.0005126	144.469	0
145.176	0.000534058	144.761	-3.09944e-05	145.243	0.000431538	145.346	1.82125e-05	145.306	0.00048399	144.638	1.90735e-05
145.337	0.000555515	144.929	-5.00679e-05	145.402	0.000536442	145.514	4.96706e-06	145.466	0.000495911	144.784	-7.15256e-06
145.512	0.000419617	145.087	-9.53674e-05	145.565	0.000460148	145.678	3.80808e-05	145.621	0.000455379	144.959	0
145.675	0.000524521	145.258	-0.000104904	145.742	0.000457764	145.841	3.80808e-05	145.785	0.00043869	145.118	-3.57628e-05
145.834	0.000553131	145.402	-8.82149e-05	145.889	0.000553131	146.004	1.98682e-05	145.95	0.000474453	145.28	2.14577e-05
145.994	0.000488758	145.567	-6.67572e-05	146.052	0.000460148	146.169	7.11944e-05	146.116	0.000495911	145.445	4.05312e-05
146.154	0.000469685	145.735	-9.77516e-05	146.216	0.000457764	146.332	1.15898e-05	146.278	0.000457764	145.602	-5.72205e-05
146.324	0.0004673	145.909	-6.91414e-05	146.372	0.000441074	146.492	5.13263e-05	146.439	0.00048399	145.768	-2.6226e-05
146.479	0.000476837	146.074	-0.000126362	146.533	0.000524521	146.668	7.94729e-05	146.596	0.000531673	145.926	0
146.647	0.000448227	146.211	-0.000116825	146.691	0.00043869	146.809	7.94729e-05	146.751	0.000503063	146.081	5.00679e-05
146.81	0.00041008	146.374	-5.96046e-05	146.85	0.000431538	146.966	9.10625e-05	146.921	0.00048399	146.24	-5.48363e-05
146.968	0.000400543	146.533	-9.53674e-05	147.015	0.000524521	147.13	0.000110931	147.084	0.000531673	146.411	-2.86102e-05
147.134	0.000362396	146.702	-9.53674e-05	147.173	0.000460148	147.299	9.9341e-05	147.232	0.000445843	146.583	-1.90735e-05
147.286	0.000441074	146.872	-9.53674e-05	147.334	0.000441074	147.476	8.44396e-05	147.386	0.000581741	146.741	-2.86102e-05
147.444	0.000450611	147.039	-0.000116825	147.487	0.00043869	147.615	9.10625e-05	147.554	0.000550747	146.898	-5.48363e-05
147.614	0.0004673	147.188	-0.000104904	147.648	0.000383854	147.777	7.94729e-05	147.723	0.000550747	147.06	-2.86102e-05
147.777	0.000505447	147.347	-7.86781e-05	147.809	0.000412464	147.941	0.000110931	147.885	0.000531673	147.223	2.38419e-06
147.949	0.000498295	147.512	-8.58307e-05	147.966	0.000495911	148.105	9.9341e-05	148.042	0.000531673	147.401	0
148.105	0.000495911	147.672	-7.62939e-05	148.153	0.000488758	148.29	5.29819e-05	148.202	0.000543594	147.548	-4.76837e-05
148.259	0.000479221	147.842	-9.53674e-05	148.299	0.000584126	148.428	4.63592e-05	148.363	0.000495911	147.708	1.90735e-05
148.425	0.000534058	148.003	-0.000107288	148.457	0.000507832	148.596	3.97365e-05	148.528	0.000464916	147.853	2.14577e-05
148.591	0.000505447	148.154	-6.91414e-05	148.619	0.000505447	148.755	5.96047e-05	148.702	0.00048399	148.024	-7.15256e-06
148.757	0.000450611	148.325	-9.53674e-05	148.776	0.000555515	148.913	3.1458e-05	148.857	0.000514984	148.197	-1.66893e-05
148.923	0.000400543	148.48	-0.000116825	148.961	0.000505447	149.092	4.63592e-05	149.011	0.000534058	148.35	-1.90735e-05
149.086	0.000305176	148.643	-7.86781e-05	149.107	0.000593662	149.253	2.48353e-05	149.174	0.000560284	148.503	-7.15256e-06
149.25	0.000374317	148.821	-0.000107288	149.279	0.000553131	149.406	3.1458e-05	149.327	0.000503063	148.681	-6.67572e-05
149.415	0.000317097	148.947	-0.000114441	149.443	0.000507832	149.57	2.48353e-05	149.507	0.000503063	148.826	5.00679e-05
149.576	0.000333786	149.097	-0.000107288	149.6	0.000476837	149.736	1.98682e-05	149.658	0.000562668	149.016	-3.57628e-05
149.731	0.000276566	149.278	-0.000114441	149.777	0.000400543	149.901	5.7949e-05	149.821	0.000534058	149.172	-2.86102e-05
149.898	0.000295639	149.42	-0.000123978	149.917	0.000419617	150.054	3.97365e-05	149.98	0.000514984	149.334	1.19209e-05
150.056	0.000314713	149.589	-0.000133514	150.083	0.000448227	150.221	3.31137e-05	150.151	0.000627041	149.483	2.86102e-05
150.229	0.000324249	149.763	-6.91414e-05	150.247	0.000555515	150.384	6.45717e-05	150.31	0.000638962	149.645	3.8147e-05

[truncated: 6 more sheets: Figure 3h, Figure 3i, Figure 4a, Figure 4b, Figure 4c, Figure 4d]
